# Supplementary material for: White pupae phenotype of tephritids is caused by parallel mutations of a MFS transporter
Source: Nat Commun. 2021 Jan 21;12:491. doi: 10.1038/s41467-020-20680-5 (PMC7820335; doi:10.1038/s41467-020-20680-5)
Supplement: Supplementary file 3 — Source Data [file 41467_2020_20680_MOESM3_ESM.xlsx]

## Sheet: Fig1a_SpeciesTree
(BoleaeF_1,(BoleaeM_1,((BoleaeM_2,BoleaeF_2)1:0.34004910471705396,(((2Bd-mal4-4_S218_2,1Bd-fem4-2_S217_2)1:0.11725126217934802,(2Bd-mal4-4_S218_1,1Bd-fem4-2_S217_1)1:0.20940032516122659)1:3.2319049845368606,((6Hy-mal9-14_S222_1,5Hy-fem9-8_S221_1)1:0.09922908539581435,((3Bt-fem10-2_S219_1,(3Bt-fem10-2_S219_2,(4Bt-mal10-3_S220_2,(5Hy-fem9-8_S221_2,6Hy-mal9-14_S222_2)1:0.20111405614332273)0.95:0.037…

## Sheet: Fig1a_GeneTrees
((((((BoleaeF_1:0.00000100000050002909,BoleaeM_1:0.00000100000050002909):0.00000100000050002909,(BoleaeM_2:0.00000100000050002909,BoleaeF_2:0.00000100000050002909):0.00034709387406661182):0.06200140887257585970,(4Bt-mal10-3_S220_1:0.00108146413037002215,((6Hy-mal9-14_S222_1:0.00000100000050002909,(5Hy-fem9-8_S221_1:0.00000100000050002909,(5Hy-fem9-8_S221_2:0.00034885356585637054,6Hy-mal9-14_S222_…
((2Bd-mal4-4_S218_2:0.00000100000050002909,(2Bd-mal4-4_S218_1:0.00508558379419017399,((BoleaeF_1:0.00000100000050002909,((BoleaeM_2:0.00000100000050002909,BoleaeM_1:0.00000100000050002909):0.00000100000050002909,BoleaeF_2:0.00000100000050002909):0.00000100000050002909):0.04340639604527563034,((6Hy-mal9-14_S222_2:0.00000100000050002909,((5Hy-fem9-8_S221_2:0.00000100000050002909,((4Bt-mal10-3_S220_…
(1Bd-fem4-2_S217_2:0.00000100000050002909,((2Bd-mal4-4_S218_1:0.00000100000050002909,2Bd-mal4-4_S218_2:0.00651149666513774032):0.00434173816015836784,((3Bt-fem10-2_S219_1:0.00000100000050002909,(4Bt-mal10-3_S220_1:0.00000100000050002909,4Bt-mal10-3_S220_2:0.00207352245221737288):0.00208127903511586563):0.00145485374776027805,(5Hy-fem9-8_S221_1:0.00000100000050002909,(((3Bt-fem10-2_S219_2:0.006328…
(1Bd-fem4-2_S217_2:0.00000100000050002909,(((BoleaeF_1:0.00000100000050002909,(BoleaeF_2:0.00000100000050002909,(BoleaeM_1:0.00000100000050002909,BoleaeM_2:0.00000100000050002909):0.00000100000050002909):0.00000100000050002909):0.05360701473384607563,(4Bt-mal10-3_S220_1:0.00195347391265829427,(3Bt-fem10-2_S219_1:0.00000100000050002909,((3Bt-fem10-2_S219_2:0.00189151663258752727,(4Bt-mal10-3_S220_…
(((2Bd-mal4-4_S218_1:0.00246365372107187333,2Bd-mal4-4_S218_2:0.00318390493448663346):0.00234635929243160336,((BoleaeF_1:0.00000100000050002909,(BoleaeF_2:0.00000100000050002909,(BoleaeM_2:0.00000100000050002909,BoleaeM_1:0.00000100000050002909):0.00000100000050002909):0.00000100000050002909):0.04950678618504633643,(((4Bt-mal10-3_S220_1:0.00048438813506174021,(3Bt-fem10-2_S219_1:0.000001000000500…
(1Bd-fem4-2_S217_2:0.00000100000050002909,(((BoleaeM_2:0.00056686858236350073,((BoleaeF_2:0.00000100000050002909,BoleaeF_1:0.00000100000050002909):0.00000100000050002909,BoleaeM_1:0.00000100000050002909):0.00000100000050002909):0.08589571361962609897,((3Bt-fem10-2_S219_1:0.00100200931024770827,4Bt-mal10-3_S220_1:0.00127322079363747956):0.00137021406071468244,((5Hy-fem9-8_S221_1:0.0000010000005000…
(((2Bd-mal4-4_S218_2:0.00000100000050002909,1Bd-fem4-2_S217_2:0.00000100000050002909):0.00126151594415403897,((BoleaeM_2:0.00000100000050002909,(BoleaeM_1:0.00000100000050002909,(BoleaeF_1:0.00000100000050002909,BoleaeF_2:0.00000100000050002909):0.00000100000050002909):0.00382355258299689992):0.09790893500959520213,(3Bt-fem10-2_S219_2:0.00125926729383884551,((5Hy-fem9-8_S221_1:0.00125960796133955…
((2Bd-mal4-4_S218_2:0.00000100000050002909,2Bd-mal4-4_S218_1:0.00000100000050002909):0.01272299891977426468,((((4Bt-mal10-3_S220_2:0.00156518254628307913,4Bt-mal10-3_S220_1:0.00000100000050002909):0.00000100000050002909,(((3Bt-fem10-2_S219_2:0.00000100000050002909,3Bt-fem10-2_S219_1:0.00156315514250242077):0.00000100000050002909,(6Hy-mal9-14_S222_1:0.00000100000050002909,5Hy-fem9-8_S221_1:0.00000…
((2Bd-mal4-4_S218_2:0.00000100000050002909,2Bd-mal4-4_S218_1:0.00000100000050002909):0.00888573794311660337,(((6Hy-mal9-14_S222_2:0.00215730426113806481,(4Bt-mal10-3_S220_2:0.00215814748019798339,5Hy-fem9-8_S221_2:0.00000100000050002909):0.00000100000050002909):0.00215813959054068655,((5Hy-fem9-8_S221_1:0.00000100000050002909,((4Bt-mal10-3_S220_1:0.00000100000050002909,3Bt-fem10-2_S219_1:0.000001…
((((BoleaeF_2:0.00064606328342864990,(BoleaeM_2:0.00000100000050002909,BoleaeM_1:0.00000100000050002909):0.00065334734989268436):0.00159514612523726259,BoleaeF_1:0.00101844135551328366):0.07905613955928432468,(4Bt-mal10-3_S220_1:0.00391950869176972434,(5Hy-fem9-8_S221_1:0.00000100000050002909,(3Bt-fem10-2_S219_1:0.00064080469651413665,(6Hy-mal9-14_S222_1:0.00128537415749783849,((6Hy-mal9-14_S222_…
(1Bd-fem4-2_S217_2:0.01382956999130441345,((2Bd-mal4-4_S218_2:0.00000100000050002909,2Bd-mal4-4_S218_1:0.00000100000050002909):0.02038660092775414212,((6Hy-mal9-14_S222_1:0.00000100000050002909,(5Hy-fem9-8_S221_1:0.00258460322594765077,((6Hy-mal9-14_S222_2:0.00389554036872862171,(3Bt-fem10-2_S219_1:0.00000100000050002909,3Bt-fem10-2_S219_2:0.00000100000050002909):0.00000100000050002909):0.0026091…
(((BoleaeF_1:0.00000100000050002909,(BoleaeF_2:0.00154629238235667399,(BoleaeM_2:0.00000100000050002909,BoleaeM_1:0.00000100000050002909):0.00000100000050002909):0.00154556284409715816):0.08434127155863070657,(4Bt-mal10-3_S220_1:0.00187888659322228138,(5Hy-fem9-8_S221_1:0.00000100000050002909,(((3Bt-fem10-2_S219_1:0.00000100000050002909,3Bt-fem10-2_S219_2:0.00000100000050002909):0.000001000000500…
(((((BoleaeF_2:0.00135563384081525203,(BoleaeM_1:0.00000100000050002909,BoleaeM_2:0.00000100000050002909):0.00062131810762506158):0.00346475956450088222,BoleaeF_1:0.00185397037357563324):0.04679309429786116664,(6Hy-mal9-14_S222_1:0.00000100000050002909,(4Bt-mal10-3_S220_1:0.00000100000050002909,((6Hy-mal9-14_S222_2:0.00197782557458441900,(4Bt-mal10-3_S220_2:0.00065812857605699823,5Hy-fem9-8_S221_…
((BoleaeF_1:0.00000100000050002909,(BoleaeF_2:0.00249636316610757532,(BoleaeM_2:0.00000100000050002909,BoleaeM_1:0.00000100000050002909):0.00000100000050002909):0.00503305879128358898):0.02639604353672064460,(((2Bd-mal4-4_S218_1:0.00000100000050002909,2Bd-mal4-4_S218_2:0.00000100000050002909):0.00000100000050002909,1Bd-fem4-2_S217_2:0.00123814030127143248):0.00000100000050002909,(((4Bt-mal10-3_S2…
((((BoleaeM_1:0.00000100000050002909,(BoleaeM_2:0.00000100000050002909,BoleaeF_1:0.00000100000050002909):0.00000100000050002909):0.00000100000050002909,BoleaeF_2:0.00000100000050002909):0.03234451759593719861,(((3Bt-fem10-2_S219_1:0.00000100000050002909,3Bt-fem10-2_S219_2:0.00000100000050002909):0.00000100000050002909,(6Hy-mal9-14_S222_2:0.00000100000050002909,(5Hy-fem9-8_S221_2:0.000001000000500…
((2Bd-mal4-4_S218_2:0.00000100000050002909,2Bd-mal4-4_S218_1:0.00000100000050002909):0.00085759695284677465,((((6Hy-mal9-14_S222_1:0.00172292128344983964,5Hy-fem9-8_S221_1:0.00000100000050002909):0.00085863637317918652,(((5Hy-fem9-8_S221_2:0.00000100000050002909,4Bt-mal10-3_S220_2:0.00000100000050002909):0.00257791733111352363,4Bt-mal10-3_S220_1:0.00000100000050002909):0.00085823412126648051,((3B…
(((BoleaeF_2:0.00120856606473379634,((BoleaeM_1:0.00000100000050002909,BoleaeM_2:0.00000100000050002909):0.00000100000050002909,BoleaeF_1:0.00000100000050002909):0.00000100000050002909):0.03046394311269573496,(((4Bt-mal10-3_S220_1:0.00118844207620128752,(4Bt-mal10-3_S220_2:0.00118824007222934438,(((3Bt-fem10-2_S219_1:0.00000100000050002909,3Bt-fem10-2_S219_2:0.00000100000050002909):0.001187801421…
(1Bd-fem4-2_S217_2:0.00000100000050002909,(((((BoleaeF_1:0.00000100000050002909,BoleaeF_2:0.00000100000050002909):0.00000100000050002909,BoleaeM_2:0.00000100000050002909):0.00000100000050002909,BoleaeM_1:0.00000100000050002909):0.08351619588923248072,(4Bt-mal10-3_S220_1:0.00223552143891028168,((5Hy-fem9-8_S221_1:0.00000100000050002909,(5Hy-fem9-8_S221_2:0.00043786919579677860,(4Bt-mal10-3_S220_2:…
(1Bd-fem4-2_S217_2:0.00000100000050002909,(2Bd-mal4-4_S218_1:0.00767852970685004542,((((BoleaeF_1:0.00000100000050002909,(BoleaeF_2:0.00000100000050002909,BoleaeM_2:0.00000100000050002909):0.00000100000050002909):0.00000100000050002909,BoleaeM_1:0.00000100000050002909):0.05422666534819717971,(3Bt-fem10-2_S219_2:0.00751601889878170896,((((5Hy-fem9-8_S221_2:0.00000100000050002909,(4Bt-mal10-3_S220_…
((1Bd-fem4-2_S217_2:0.00000100000050002909,2Bd-mal4-4_S218_1:0.00000100000050002909):0.00000100000050002909,((((5Hy-fem9-8_S221_1:0.00000100000050002909,4Bt-mal10-3_S220_2:0.00000100000050002909):0.00000100000050002909,((6Hy-mal9-14_S222_2:0.00000100000050002909,5Hy-fem9-8_S221_2:0.00000100000050002909):0.00000100000050002909,(((4Bt-mal10-3_S220_1:0.00000100000050002909,3Bt-fem10-2_S219_2:0.00000…
((((BoleaeF_2:0.00114833995781278911,((BoleaeM_2:0.00000100000050002909,BoleaeF_1:0.00000100000050002909):0.00000100000050002909,BoleaeM_1:0.00000100000050002909):0.00000100000050002909):0.04069733862508503192,((3Bt-fem10-2_S219_1:0.00114470462899013523,((4Bt-mal10-3_S220_1:0.00114413696142950830,(5Hy-fem9-8_S221_2:0.00000100000050002909,3Bt-fem10-2_S219_2:0.00000100000050002909):0.00229784712743…
((2Bd-mal4-4_S218_2:0.00000100000050002909,2Bd-mal4-4_S218_1:0.00000100000050002909):0.00000100000050002909,(((BoleaeF_2:0.00162799038776664708,(BoleaeF_1:0.00000100000050002909,(BoleaeM_1:0.00000100000050002909,BoleaeM_2:0.00000100000050002909):0.00000100000050002909):0.00044878165109007203):0.08523060151002710694,(((4Bt-mal10-3_S220_2:0.00000100000050002909,((5Hy-fem9-8_S221_1:0.000519467758069…
(((1Bd-fem4-2_S217_2:0.00000100000050002909,2Bd-mal4-4_S218_2:0.00000100000050002909):0.00000100000050002909,((((((5Hy-fem9-8_S221_2:0.00000100000050002909,6Hy-mal9-14_S222_2:0.00073866038890941469):0.00148076271316309785,6Hy-mal9-14_S222_1:0.00000100000050002909):0.00075570036742891400,(3Bt-fem10-2_S219_2:0.00676621517402319073,3Bt-fem10-2_S219_1:0.00000100000050002909):0.00221905236196206493):0…
((2Bd-mal4-4_S218_1:0.00000100000050002909,(2Bd-mal4-4_S218_2:0.00000100000050002909,(((BoleaeM_1:0.00000100000050002909,BoleaeF_2:0.00000100000050002909):0.00000100000050002909,(BoleaeM_2:0.00000100000050002909,BoleaeF_1:0.00000100000050002909):0.00000100000050002909):0.08173761583126326613,((((6Hy-mal9-14_S222_2:0.00000100000050002909,(3Bt-fem10-2_S219_2:0.00000100000050002909,(3Bt-fem10-2_S219…
(((2Bd-mal4-4_S218_1:0.00306878659796785578,2Bd-mal4-4_S218_2:0.00745665092009609436):0.00151967211605420240,((BoleaeF_2:0.00057438831627387363,((BoleaeM_2:0.00000100000050002909,BoleaeF_1:0.00000100000050002909):0.00000100000050002909,BoleaeM_1:0.00000100000050002909):0.00000100000050002909):0.07824719900563315012,((5Hy-fem9-8_S221_2:0.00057451537289352720,(4Bt-mal10-3_S220_1:0.00000100000050002…
(2Bd-mal4-4_S218_1:0.00000100000050002909,((2Bd-mal4-4_S218_2:0.00118074543179450442,((BoleaeM_2:0.00000100000050002909,(BoleaeM_1:0.00116208621162975051,(BoleaeF_2:0.00000100000050002909,BoleaeF_1:0.00000100000050002909):0.00000100000050002909):0.00116457532402938465):0.08062712486924857036,((6Hy-mal9-14_S222_2:0.00000100000050002909,(5Hy-fem9-8_S221_2:0.00000100000050002909,6Hy-mal9-14_S222_1:0…
(((((4Bt-mal10-3_S220_2:0.00114703042657620605,(3Bt-fem10-2_S219_2:0.00000100000050002909,5Hy-fem9-8_S221_2:0.00114691232477795446):0.00000100000050002909):0.00114691377527186824,(((3Bt-fem10-2_S219_1:0.00000100000050002909,6Hy-mal9-14_S222_2:0.00114783475748434795):0.00114714980681642647,(6Hy-mal9-14_S222_1:0.00000100000050002909,5Hy-fem9-8_S221_1:0.00000100000050002909):0.00000100000050002909):…
((((4Bt-mal10-3_S220_2:0.00158194802769808201,((3Bt-fem10-2_S219_2:0.00156734448504110800,(5Hy-fem9-8_S221_2:0.00000100000050002909,(5Hy-fem9-8_S221_1:0.00000100000050002909,(6Hy-mal9-14_S222_1:0.00000100000050002909,6Hy-mal9-14_S222_2:0.00000100000050002909):0.00000100000050002909):0.00000100000050002909):0.00000100000050002909):0.00315226984792471229,(3Bt-fem10-2_S219_1:0.00000100000050002909,4…
((((BoleaeM_2:0.00357736571586737872,BoleaeM_1:0.00117632866136384447):0.00119084715077903626,(BoleaeF_2:0.00000100000050002909,BoleaeF_1:0.00000100000050002909):0.00000100000050002909):0.05263418818785626369,((4Bt-mal10-3_S220_1:0.00000100000050002909,((3Bt-fem10-2_S219_2:0.00000100000050002909,4Bt-mal10-3_S220_2:0.00000100000050002909):0.00000100000050002909,5Hy-fem9-8_S221_2:0.0000010000005000…
(((BoleaeF_1:0.00000100000050002909,(BoleaeF_2:0.00056024389660867856,(BoleaeM_2:0.00000100000050002909,BoleaeM_1:0.00018711821865376315):0.00000100000050002909):0.00149768116595013433):0.04191218161686485061,((6Hy-mal9-14_S222_1:0.00000100000050002909,5Hy-fem9-8_S221_1:0.00037420744703175487):0.00053006610523110241,(4Bt-mal10-3_S220_1:0.00037948464823756467,((3Bt-fem10-2_S219_1:0.000001000000500…
(((BoleaeF_2:0.00052500445589909325,(BoleaeF_1:0.00021645678874610759,(BoleaeM_1:0.00000100000050002909,BoleaeM_2:0.00000100000050002909):0.00000100000050002909):0.00056059622239957728):0.06689902913263895412,(4Bt-mal10-3_S220_1:0.00031774210640942742,(((5Hy-fem9-8_S221_1:0.00000100000050002909,6Hy-mal9-14_S222_1:0.00000100000050002909):0.00186594317358775258,(4Bt-mal10-3_S220_2:0.002443360145723…
((2Bd-mal4-4_S218_2:0.00000100000050002909,1Bd-fem4-2_S217_2:0.00513657215577401852):0.01585533701409812604,(((3Bt-fem10-2_S219_1:0.00265391400254229521,(((4Bt-mal10-3_S220_1:0.00000100000050002909,((6Hy-mal9-14_S222_1:0.00000100000050002909,5Hy-fem9-8_S221_2:0.00000100000050002909):0.00000100000050002909,(6Hy-mal9-14_S222_2:0.00000100000050002909,4Bt-mal10-3_S220_2:0.00000100000050002909):0.0000…
(2Bd-mal4-4_S218_1:0.00000100000050002909,(((BoleaeM_2:0.00000100000050002909,(BoleaeF_2:0.00000100000050002909,(BoleaeM_1:0.00000100000050002909,BoleaeF_1:0.00000100000050002909):0.00000100000050002909):0.00000100000050002909):0.07113206068681143801,(3Bt-fem10-2_S219_1:0.00056829366603571322,(((5Hy-fem9-8_S221_2:0.00000100000050002909,5Hy-fem9-8_S221_1:0.00000100000050002909):0.00000100000050002…
(2Bd-mal4-4_S218_1:0.00000100000050002909,((1Bd-fem4-2_S217_2:0.00403001964704382230,2Bd-mal4-4_S218_2:0.00000100000050002909):0.00133384624499571997,(((BoleaeM_2:0.00000100000050002909,BoleaeF_2:0.00000100000050002909):0.00472812201605106192,(BoleaeF_1:0.00000100000050002909,BoleaeM_1:0.00000100000050002909):0.00208835323077516660):0.03092050089755823961,((((6Hy-mal9-14_S222_2:0.0000010000005000…
((((((BoleaeF_2:0.00000100000050002909,BoleaeF_1:0.00000100000050002909):0.00000100000050002909,(BoleaeM_1:0.00000100000050002909,BoleaeM_2:0.00000100000050002909):0.00000100000050002909):0.09420265745413976266,((3Bt-fem10-2_S219_1:0.00102724005242947895,((6Hy-mal9-14_S222_2:0.00299350843725236168,(6Hy-mal9-14_S222_1:0.00000100000050002909,5Hy-fem9-8_S221_2:0.00732162198284169469):0.0024118963919…
((2Bd-mal4-4_S218_1:0.00000100000050002909,(5Hy-fem9-8_S221_1:0.00598619922791454422,((BoleaeF_1:0.00000100000050002909,(BoleaeF_2:0.00087626924988127089,(BoleaeM_2:0.00000100000050002909,BoleaeM_1:0.00000100000050002909):0.00000100000050002909):0.00175493972686345274):0.04398548692981381347,((4Bt-mal10-3_S220_1:0.00000100000050002909,(4Bt-mal10-3_S220_2:0.01269920967578871442,(3Bt-fem10-2_S219_2…
((1Bd-fem4-2_S217_2:0.00876409550636858201,((BoleaeM_1:0.00011456238207003577,((BoleaeF_2:0.00000100000050002909,BoleaeF_1:0.00000100000050002909):0.00000100000050002909,BoleaeM_2:0.00000100000050002909):0.00260270786146008263):0.06737056315127649964,(((((3Bt-fem10-2_S219_2:0.00000100000050002909,4Bt-mal10-3_S220_2:0.00000100000050002909):0.00000100000050002909,(6Hy-mal9-14_S222_2:0.0021254892892…
(2Bd-mal4-4_S218_1:0.00268396076049484938,((2Bd-mal4-4_S218_2:0.00989346112958388972,(((BoleaeF_2:0.00000100000050002909,(BoleaeM_2:0.00000100000050002909,BoleaeF_1:0.00000100000050002909):0.00000100000050002909):0.00139854772101294725,BoleaeM_1:0.00000100000050002909):0.09706818434717552624,(3Bt-fem10-2_S219_1:0.00063523066661670528,((5Hy-fem9-8_S221_1:0.00000100000050002909,(6Hy-mal9-14_S222_2:…
(((((BoleaeM_2:0.00000100000050002909,((BoleaeM_1:0.00000100000050002909,BoleaeF_1:0.00000100000050002909):0.00000100000050002909,BoleaeF_2:0.00000100000050002909):0.00000100000050002909):0.07893868184509325592,(3Bt-fem10-2_S219_1:0.00177094893006501312,(4Bt-mal10-3_S220_1:0.00000100000050002909,(5Hy-fem9-8_S221_1:0.00064041812529955211,((6Hy-mal9-14_S222_1:0.00323139785571652498,6Hy-mal9-14_S222…
((2Bd-mal4-4_S218_1:0.00000100000050002909,1Bd-fem4-2_S217_2:0.00000100000050002909):0.00000100000050002909,(2Bd-mal4-4_S218_2:0.00406937099391333715,((BoleaeF_1:0.00000100000050002909,((BoleaeM_2:0.00000100000050002909,BoleaeM_1:0.00000100000050002909):0.00000100000050002909,BoleaeF_2:0.00000100000050002909):0.00000100000050002909):0.04947934204303000572,(4Bt-mal10-3_S220_1:0.0022716196013048664…
(((((BoleaeF_2:0.00516552818894655194,(BoleaeM_1:0.00000100000050002909,BoleaeM_2:0.00000100000050002909):0.00000100000050002909):0.00257519903364392339,BoleaeF_1:0.00000100000050002909):0.10967856743630352567,(6Hy-mal9-14_S222_1:0.00000100000050002909,(3Bt-fem10-2_S219_1:0.00086056277145185253,(4Bt-mal10-3_S220_1:0.00172706015158089203,(5Hy-fem9-8_S221_1:0.00000100000050002909,((3Bt-fem10-2_S219…
(2Bd-mal4-4_S218_1:0.00597594428197265829,(((BoleaeF_2:0.00000100000050002909,((BoleaeM_1:0.00067904751053319678,BoleaeM_2:0.00000100000050002909):0.00000100000050002909,BoleaeF_1:0.00136060494551540866):0.00239458854692598758):0.09002556250080151479,(6Hy-mal9-14_S222_1:0.00000100000050002909,(3Bt-fem10-2_S219_1:0.00132627019119421091,(4Bt-mal10-3_S220_1:0.00035170882132269123,(((3Bt-fem10-2_S219…
((((2Bd-mal4-4_S218_1:0.00000100000050002909,5Hy-fem9-8_S221_1:0.00000100000050002909):0.00166000130717948208,((6Hy-mal9-14_S222_1:0.00050174557232450490,(3Bt-fem10-2_S219_1:0.00086852529069326447,((((4Bt-mal10-3_S220_2:0.00000100000050002909,4Bt-mal10-3_S220_1:0.00000100000050002909):0.00000100000050002909,6Hy-mal9-14_S222_2:0.00000100000050002909):0.00000100000050002909,3Bt-fem10-2_S219_2:0.000…
((2Bd-mal4-4_S218_1:0.00000100000050002909,5Hy-fem9-8_S221_1:0.00025421561533550381):0.00220206872352896477,(((BoleaeM_2:0.00000100000050002909,((BoleaeM_1:0.00000100000050002909,BoleaeF_1:0.00000100000050002909):0.00000100000050002909,BoleaeF_2:0.00000100000050002909):0.00000100000050002909):0.08833527434902567477,(6Hy-mal9-14_S222_1:0.00086928642265173917,((((3Bt-fem10-2_S219_1:0.00000100000050…
(((1Bd-fem4-2_S217_2:0.00467346558148246972,(((4Bt-mal10-3_S220_1:0.00000100000050002909,(((4Bt-mal10-3_S220_2:0.00000100000050002909,(6Hy-mal9-14_S222_2:0.00000100000050002909,3Bt-fem10-2_S219_1:0.00000100000050002909):0.00000100000050002909):0.00000100000050002909,5Hy-fem9-8_S221_2:0.00000100000050002909):0.00000100000050002909,3Bt-fem10-2_S219_2:0.00000100000050002909):0.00000100000050002909):…
((1Bd-fem4-2_S217_2:0.00000100000050002909,2Bd-mal4-4_S218_1:0.00000100000050002909):0.00000100000050002909,((((5Hy-fem9-8_S221_1:0.00000100000050002909,(5Hy-fem9-8_S221_2:0.00128050321221136209,(4Bt-mal10-3_S220_2:0.00000100000050002909,4Bt-mal10-3_S220_1:0.00000100000050002909):0.00000100000050002909):0.00256111387056839846):0.00128070786426943473,(6Hy-mal9-14_S222_1:0.00000100000050002909,(3Bt…
((1Bd-fem4-2_S217_2:0.00000100000050002909,(2Bd-mal4-4_S218_2:0.01497663080232827272,(((BoleaeF_2:0.00000100000050002909,BoleaeM_2:0.00000100000050002909):0.00000100000050002909,(BoleaeF_1:0.00000100000050002909,BoleaeM_1:0.00000100000050002909):0.00000100000050002909):0.04497986834216629454,(((5Hy-fem9-8_S221_1:0.00000100000050002909,4Bt-mal10-3_S220_2:0.00000100000050002909):0.00000100000050002…
((((((BoleaeF_1:0.00000100000050002909,BoleaeF_2:0.00000100000050002909):0.00000100000050002909,(BoleaeM_2:0.00000100000050002909,BoleaeM_1:0.00000100000050002909):0.00000100000050002909):0.05718177029931548888,((((4Bt-mal10-3_S220_2:0.00000100000050002909,(3Bt-fem10-2_S219_2:0.00000100000050002909,4Bt-mal10-3_S220_1:0.00000100000050002909):0.00000100000050002909):0.00000100000050002909,3Bt-fem10…
(((((((((4Bt-mal10-3_S220_2:0.00000100000050002909,3Bt-fem10-2_S219_1:0.00000100000050002909):0.00000100000050002909,3Bt-fem10-2_S219_2:0.00000100000050002909):0.00000100000050002909,4Bt-mal10-3_S220_1:0.00000100000050002909):0.00000100000050002909,(6Hy-mal9-14_S222_1:0.00309611956168178446,(5Hy-fem9-8_S221_2:0.00000100000050002909,6Hy-mal9-14_S222_2:0.00000100000050002909):0.00000100000050002909…
(((BoleaeM_1:0.00000100000050002909,(BoleaeM_2:0.00000100000050002909,(BoleaeF_2:0.00000100000050002909,BoleaeF_1:0.00000100000050002909):0.00000100000050002909):0.00000100000050002909):0.02222517893189535076,((4Bt-mal10-3_S220_2:0.00000100000050002909,((5Hy-fem9-8_S221_2:0.00000100000050002909,4Bt-mal10-3_S220_1:0.00000100000050002909):0.00000100000050002909,3Bt-fem10-2_S219_2:0.0000010000005000…
(((((BoleaeM_2:0.00000100000050002909,BoleaeF_2:0.00000100000050002909):0.00063704373524231300,(BoleaeF_1:0.00000100000050002909,BoleaeM_1:0.00000100000050002909):0.00000100000050002909):0.06553028260005622219,(((6Hy-mal9-14_S222_1:0.00000100000050002909,(4Bt-mal10-3_S220_2:0.00926395144774516503,6Hy-mal9-14_S222_2:0.00000100000050002909):0.00324279494783447910):0.00390583160064988510,((3Bt-fem10…
((2Bd-mal4-4_S218_2:0.00500199726837017092,(1Bd-fem4-2_S217_2:0.00289676416921303597,(((BoleaeF_1:0.00000100000050002909,BoleaeM_1:0.00000100000050002909):0.00130834041262798371,(BoleaeM_2:0.00000100000050002909,BoleaeF_2:0.00000100000050002909):0.00079935402992404453):0.09746367904592338760,(((4Bt-mal10-3_S220_1:0.00000100000050002909,3Bt-fem10-2_S219_1:0.00000100000050002909):0.0000010000005000…
(2Bd-mal4-4_S218_1:0.00000100000050002909,((1Bd-fem4-2_S217_2:0.00209772465889464634,2Bd-mal4-4_S218_2:0.00069615288722065264):0.00140382471567706136,((((((5Hy-fem9-8_S221_2:0.00000100000050002909,4Bt-mal10-3_S220_1:0.00000100000050002909):0.00000100000050002909,6Hy-mal9-14_S222_1:0.00000100000050002909):0.00000100000050002909,(6Hy-mal9-14_S222_2:0.00000100000050002909,4Bt-mal10-3_S220_2:0.000001…
((((((BoleaeM_1:0.00000100000050002909,BoleaeF_2:0.00000100000050002909):0.00000100000050002909,BoleaeM_2:0.00000100000050002909):0.00123249601254734643,BoleaeF_1:0.00000100000050002909):0.05915515772600415945,(((3Bt-fem10-2_S219_1:0.00000100000050002909,3Bt-fem10-2_S219_2:0.00000100000050002909):0.00366925555547871788,(6Hy-mal9-14_S222_1:0.00000100000050002909,((5Hy-fem9-8_S221_2:0.0006045650011…
(2Bd-mal4-4_S218_1:0.00000100000050002909,(2Bd-mal4-4_S218_2:0.01851805066419547063,(((BoleaeM_2:0.00057893514555119624,(BoleaeM_1:0.00136233435869091723,(BoleaeF_1:0.00000100000050002909,BoleaeF_2:0.00000100000050002909):0.00000100000050002909):0.00146791848968073706):0.08328275535170379107,(((4Bt-mal10-3_S220_2:0.00000100000050002909,5Hy-fem9-8_S221_2:0.00068310972194529499):0.00697278255548648…
((((((BoleaeF_2:0.00000100000050002909,(BoleaeM_2:0.00000100000050002909,BoleaeF_1:0.00000100000050002909):0.00000100000050002909):0.00302590407430879333,BoleaeM_1:0.00000100000050002909):0.07698814168472371822,(((((5Hy-fem9-8_S221_1:0.00000100000050002909,5Hy-fem9-8_S221_2:0.00000100000050002909):0.00000100000050002909,(3Bt-fem10-2_S219_2:0.00000100000050002909,4Bt-mal10-3_S220_1:0.0000010000005…
((((((BoleaeM_2:0.00253924148890033669,(BoleaeF_2:0.00000100000050002909,BoleaeF_1:0.00000100000050002909):0.00000100000050002909):0.00253638912246302974,BoleaeM_1:0.00000100000050002909):0.03223697065567464326,(3Bt-fem10-2_S219_1:0.00000100000050002909,(((((3Bt-fem10-2_S219_2:0.00000100000050002909,5Hy-fem9-8_S221_1:0.00000100000050002909):0.00000100000050002909,(5Hy-fem9-8_S221_2:0.000001000000…
((2Bd-mal4-4_S218_2:0.00353591398329498961,2Bd-mal4-4_S218_1:0.00000100000050002909):0.00000100000050002909,(1Bd-fem4-2_S217_2:0.00690558592810116764,((4Bt-mal10-3_S220_1:0.00000100000050002909,((5Hy-fem9-8_S221_1:0.00000100000050002909,((6Hy-mal9-14_S222_1:0.00000100000050002909,(6Hy-mal9-14_S222_2:0.00000100000050002909,5Hy-fem9-8_S221_2:0.00000100000050002909):0.00000100000050002909):0.0000010…
(1Bd-fem4-2_S217_2:0.01360819293806203069,((2Bd-mal4-4_S218_2:0.00000100000050002909,2Bd-mal4-4_S218_1:0.00000100000050002909):0.00500479410931463625,(((BoleaeF_2:0.00060312385718908220,(BoleaeM_2:0.00000100000050002909,BoleaeF_1:0.00000100000050002909):0.00000100000050002909):0.00060290526326768222,BoleaeM_1:0.00000100000050002909):0.04408997458723655505,(3Bt-fem10-2_S219_1:0.0000010000005000290…
((2Bd-mal4-4_S218_2:0.00000100000050002909,2Bd-mal4-4_S218_1:0.00000100000050002909):0.00000100000050002909,((((BoleaeF_1:0.00000100000050002909,BoleaeF_2:0.00000100000050002909):0.00000100000050002909,(BoleaeM_2:0.00000100000050002909,BoleaeM_1:0.00000100000050002909):0.00000100000050002909):0.05598791481325250674,((4Bt-mal10-3_S220_1:0.00000100000050002909,((4Bt-mal10-3_S220_2:0.001058081243285…
((1Bd-fem4-2_S217_2:0.02127271508942438216,(((BoleaeF_2:0.00000100000050002909,BoleaeM_2:0.00000100000050002909):0.00191189774045563243,(BoleaeF_1:0.00000100000050002909,BoleaeM_1:0.00000100000050002909):0.00354912021262197234):0.09164612451837132745,(3Bt-fem10-2_S219_2:0.00140450319107994362,((5Hy-fem9-8_S221_2:0.00000100000050002909,((4Bt-mal10-3_S220_2:0.00000100000050002909,6Hy-mal9-14_S222_2…
((2Bd-mal4-4_S218_2:0.00093126812796907269,2Bd-mal4-4_S218_1:0.00000100000050002909):0.00291162306894660787,((((BoleaeF_2:0.00000100000050002909,BoleaeM_1:0.00000100000050002909):0.00000100000050002909,(BoleaeF_1:0.00000100000050002909,BoleaeM_2:0.00000100000050002909):0.00000100000050002909):0.04109829245860970037,(((4Bt-mal10-3_S220_1:0.00000100000050002909,3Bt-fem10-2_S219_1:0.0000010000005000…
(((2Bd-mal4-4_S218_2:0.00000100000050002909,2Bd-mal4-4_S218_1:0.00000100000050002909):0.00000100000050002909,1Bd-fem4-2_S217_2:0.00846004465383946684):0.00417276026137225996,(((6Hy-mal9-14_S222_1:0.00041273698936890383,4Bt-mal10-3_S220_1:0.00000100000050002909):0.00047975402668034260,(3Bt-fem10-2_S219_1:0.00083646090595910745,(5Hy-fem9-8_S221_1:0.00000100000050002909,(5Hy-fem9-8_S221_2:0.00000100…
((2Bd-mal4-4_S218_1:0.00000100000050002909,2Bd-mal4-4_S218_2:0.00000100000050002909):0.00148220767834009431,(((4Bt-mal10-3_S220_1:0.00000100000050002909,6Hy-mal9-14_S222_1:0.00000100000050002909):0.00081864594676970702,(3Bt-fem10-2_S219_1:0.00137166801308792217,(3Bt-fem10-2_S219_2:0.00450273671091753602,((5Hy-fem9-8_S221_2:0.00000100000050002909,5Hy-fem9-8_S221_1:0.00000100000050002909):0.0000010…
((((BoleaeF_1:0.00156489259770060257,(BoleaeF_2:0.00828284040826195687,(BoleaeM_2:0.00000100000050002909,BoleaeM_1:0.00000100000050002909):0.00000100000050002909):0.00389358297457100292):0.07867320378697560679,(3Bt-fem10-2_S219_1:0.00145286224429412797,((6Hy-mal9-14_S222_1:0.00000100000050002909,4Bt-mal10-3_S220_1:0.00000100000050002909):0.00108513822466238183,(((6Hy-mal9-14_S222_2:0.000001000000…
(((((((BoleaeM_1:0.00000100000050002909,BoleaeM_2:0.00000100000050002909):0.00000100000050002909,BoleaeF_2:0.00000100000050002909):0.00000100000050002909,BoleaeF_1:0.00000100000050002909):0.10215319750015930400,(((((4Bt-mal10-3_S220_2:0.00000100000050002909,6Hy-mal9-14_S222_2:0.00000100000050002909):0.00000100000050002909,3Bt-fem10-2_S219_2:0.00000100000050002909):0.00241371195969856045,(5Hy-fem9…
(((((3Bt-fem10-2_S219_1:0.00046091649551789301,3Bt-fem10-2_S219_2:0.00185795359690245441):0.00046310553598326461,(4Bt-mal10-3_S220_1:0.00000100000050002909,(5Hy-fem9-8_S221_2:0.00139183008549687275,(((6Hy-mal9-14_S222_1:0.00000100000050002909,6Hy-mal9-14_S222_2:0.00000100000050002909):0.00000100000050002909,5Hy-fem9-8_S221_1:0.00000100000050002909):0.00000100000050002909,4Bt-mal10-3_S220_2:0.0004…
((2Bd-mal4-4_S218_2:0.00000100000050002909,((3Bt-fem10-2_S219_2:0.00558395474652404432,(3Bt-fem10-2_S219_1:0.00079258337592506996,(5Hy-fem9-8_S221_1:0.00000100000050002909,(5Hy-fem9-8_S221_2:0.00079179942553227341,(6Hy-mal9-14_S222_1:0.00000100000050002909,(4Bt-mal10-3_S220_1:0.00158572174899573068,(6Hy-mal9-14_S222_2:0.00079110373893492045,4Bt-mal10-3_S220_2:0.00079272829023701859):0.00079109214…
(((2Bd-mal4-4_S218_2:0.00000100000050002909,((BoleaeM_1:0.00126557587918218139,((BoleaeF_1:0.00000100000050002909,BoleaeM_2:0.00000100000050002909):0.00000100000050002909,BoleaeF_2:0.00000100000050002909):0.00000100000050002909):0.02670551318046825856,((((5Hy-fem9-8_S221_2:0.00000100000050002909,4Bt-mal10-3_S220_2:0.00000100000050002909):0.00000100000050002909,((6Hy-mal9-14_S222_2:0.0000010000005…
(1Bd-fem4-2_S217_2:0.00000100000050002909,((2Bd-mal4-4_S218_1:0.00000100000050002909,2Bd-mal4-4_S218_2:0.00000100000050002909):0.00000100000050002909,(((BoleaeF_2:0.00000100000050002909,(BoleaeF_1:0.00000100000050002909,BoleaeM_1:0.00000100000050002909):0.00000100000050002909):0.00000100000050002909,BoleaeM_2:0.00000100000050002909):0.05894963273914966689,(3Bt-fem10-2_S219_1:0.0000010000005000290…
((2Bd-mal4-4_S218_1:0.00000100000050002909,((BoleaeF_1:0.00000100000050002909,(BoleaeM_2:0.00000100000050002909,(BoleaeF_2:0.00000100000050002909,BoleaeM_1:0.00000100000050002909):0.00000100000050002909):0.00000100000050002909):0.07514296810406996541,(3Bt-fem10-2_S219_1:0.00000100000050002909,(3Bt-fem10-2_S219_2:0.00000100000050002909,(5Hy-fem9-8_S221_1:0.00000100000050002909,((4Bt-mal10-3_S220_1…
((1Bd-fem4-2_S217_2:0.00000100000050002909,2Bd-mal4-4_S218_1:0.00000100000050002909):0.00000100000050002909,(2Bd-mal4-4_S218_2:0.00000100000050002909,((BoleaeF_1:0.00038227637397311368,(BoleaeM_2:0.00000100000050002909,(BoleaeF_2:0.00000100000050002909,BoleaeM_1:0.00000100000050002909):0.00000100000050002909):0.00000100000050002909):0.07578953617665609710,(3Bt-fem10-2_S219_1:0.0004330393856245006…
((((BoleaeF_1:0.00000100000050002909,BoleaeF_2:0.00000100000050002909):0.00000100000050002909,(BoleaeM_2:0.00000100000050002909,BoleaeM_1:0.00000100000050002909):0.00000100000050002909):0.08097353449523703173,((4Bt-mal10-3_S220_2:0.00000100000050002909,((((3Bt-fem10-2_S219_2:0.00000100000050002909,3Bt-fem10-2_S219_1:0.00000100000050002909):0.00000100000050002909,(5Hy-fem9-8_S221_1:0.0000010000005…
((((((((4Bt-mal10-3_S220_2:0.00000100000050002909,3Bt-fem10-2_S219_2:0.00000100000050002909):0.00000100000050002909,(5Hy-fem9-8_S221_2:0.00000100000050002909,(6Hy-mal9-14_S222_2:0.00000100000050002909,5Hy-fem9-8_S221_1:0.00000100000050002909):0.00000100000050002909):0.00000100000050002909):0.00000100000050002909,4Bt-mal10-3_S220_1:0.00000100000050002909):0.00000100000050002909,3Bt-fem10-2_S219_1:…
(((2Bd-mal4-4_S218_2:0.00000100000050002909,2Bd-mal4-4_S218_1:0.00000100000050002909):0.00000100000050002909,1Bd-fem4-2_S217_2:0.00591072707201791437):0.00331731270212461994,((((((3Bt-fem10-2_S219_2:0.00000100000050002909,4Bt-mal10-3_S220_2:0.00000100000050002909):0.00000100000050002909,4Bt-mal10-3_S220_1:0.00000100000050002909):0.00000100000050002909,(5Hy-fem9-8_S221_2:0.00000100000050002909,6Hy…
((((BoleaeF_1:0.00094352626269403718,BoleaeF_2:0.00000100000050002909):0.00141544370267264203,(BoleaeM_2:0.00000100000050002909,BoleaeM_1:0.00094251362967596542):0.00000100000050002909):0.03876758150106490719,((5Hy-fem9-8_S221_1:0.00000100000050002909,6Hy-mal9-14_S222_1:0.00046816057585698852):0.00000100000050002909,((3Bt-fem10-2_S219_1:0.00000100000050002909,4Bt-mal10-3_S220_1:0.0000010000005000…
(((BoleaeF_2:0.00000100000050002909,((BoleaeF_1:0.00000100000050002909,BoleaeM_1:0.00000100000050002909):0.00000100000050002909,BoleaeM_2:0.00000100000050002909):0.00000100000050002909):0.09887612989251159945,(((6Hy-mal9-14_S222_2:0.00000100000050002909,5Hy-fem9-8_S221_2:0.00000100000050002909):0.00143066399469370261,(3Bt-fem10-2_S219_2:0.00071459274393725013,((3Bt-fem10-2_S219_1:0.00000100000050…
((((BoleaeF_1:0.00000100000050002909,BoleaeM_1:0.00000100000050002909):0.00000100000050002909,(BoleaeF_2:0.00000100000050002909,BoleaeM_2:0.00000100000050002909):0.00000100000050002909):0.05245140145894570949,((((4Bt-mal10-3_S220_1:0.00000100000050002909,4Bt-mal10-3_S220_2:0.00000100000050002909):0.00000100000050002909,(3Bt-fem10-2_S219_2:0.00142338260294830863,(5Hy-fem9-8_S221_2:0.00000100000050…
((((BoleaeM_2:0.00000100000050002909,(BoleaeF_2:0.00000100000050002909,BoleaeM_1:0.00000100000050002909):0.00000100000050002909):0.00000100000050002909,BoleaeF_1:0.00000100000050002909):0.06726316738274061569,((4Bt-mal10-3_S220_1:0.00872997232024330487,(5Hy-fem9-8_S221_1:0.00000100000050002909,6Hy-mal9-14_S222_1:0.00000100000050002909):0.00000100000050002909):0.00335213804750847692,((4Bt-mal10-3_…
(2Bd-mal4-4_S218_1:0.00000100000050002909,((2Bd-mal4-4_S218_2:0.01278467525862730936,1Bd-fem4-2_S217_2:0.00000100000050002909):0.00596787808481575883,(((4Bt-mal10-3_S220_1:0.00031969661417481860,((5Hy-fem9-8_S221_2:0.00082234934344823816,6Hy-mal9-14_S222_2:0.00000100000050002909):0.00813835487668473738,4Bt-mal10-3_S220_2:0.00375916427817822672):0.00345322413896126173):0.00828812689510607763,(5Hy-…
((((BoleaeF_1:0.00000100000050002909,BoleaeM_1:0.00000100000050002909):0.00000100000050002909,(BoleaeF_2:0.00000100000050002909,BoleaeM_2:0.00000100000050002909):0.00275611958631293702):0.08784634403178666340,((5Hy-fem9-8_S221_1:0.00068798056128912361,4Bt-mal10-3_S220_1:0.00068444078694352242):0.00070964202961412519,((5Hy-fem9-8_S221_2:0.00068745080714148065,(4Bt-mal10-3_S220_2:0.0041620134775872…
((2Bd-mal4-4_S218_1:0.00000100000050002909,1Bd-fem4-2_S217_2:0.00000100000050002909):0.00000100000050002909,((((BoleaeM_2:0.00000100000050002909,(BoleaeF_1:0.00000100000050002909,BoleaeF_2:0.00000100000050002909):0.00000100000050002909):0.00079357996749438776,BoleaeM_1:0.00000100000050002909):0.04209925530807898802,(4Bt-mal10-3_S220_1:0.00077951551180971781,(3Bt-fem10-2_S219_1:0.00000100000050002…
((((BoleaeF_1:0.00000100000050002909,(BoleaeM_2:0.00000100000050002909,(BoleaeM_1:0.00000100000050002909,BoleaeF_2:0.00000100000050002909):0.00000100000050002909):0.00000100000050002909):0.03375034625338355077,((((((5Hy-fem9-8_S221_1:0.00000100000050002909,3Bt-fem10-2_S219_2:0.00000100000050002909):0.00000100000050002909,5Hy-fem9-8_S221_2:0.00000100000050002909):0.00000100000050002909,3Bt-fem10-2…
(((4Bt-mal10-3_S220_1:0.00000100000050002909,((BoleaeF_2:0.00000100000050002909,(BoleaeM_2:0.00000100000050002909,(BoleaeF_1:0.00000100000050002909,BoleaeM_1:0.00000100000050002909):0.00000100000050002909):0.00000100000050002909):0.05785982412443469586,(((3Bt-fem10-2_S219_2:0.00000100000050002909,(5Hy-fem9-8_S221_2:0.00000100000050002909,(3Bt-fem10-2_S219_1:0.00000100000050002909,6Hy-mal9-14_S222…
(1Bd-fem4-2_S217_2:0.00000100000050002909,((((BoleaeF_2:0.00000100000050002909,(BoleaeF_1:0.00000100000050002909,BoleaeM_1:0.00000100000050002909):0.00000100000050002909):0.00000100000050002909,BoleaeM_2:0.00000100000050002909):0.07510363970792410804,(4Bt-mal10-3_S220_1:0.00000100000050002909,((4Bt-mal10-3_S220_2:0.00143799414892922806,(((5Hy-fem9-8_S221_1:0.00000100000050002909,3Bt-fem10-2_S219_…
((((((BoleaeF_2:0.00000100000050002909,BoleaeM_2:0.00000100000050002909):0.00162274359033355358,(BoleaeM_1:0.00000100000050002909,BoleaeF_1:0.00000100000050002909):0.00000100000050002909):0.03871976499915017605,((((((5Hy-fem9-8_S221_1:0.00000100000050002909,3Bt-fem10-2_S219_1:0.00000100000050002909):0.00000100000050002909,3Bt-fem10-2_S219_2:0.00000100000050002909):0.00000100000050002909,(6Hy-mal9…
((2Bd-mal4-4_S218_2:0.00571723231487568373,(2Bd-mal4-4_S218_1:0.00563750814355578733,((BoleaeF_2:0.00000100000050002909,((BoleaeF_1:0.00000100000050002909,BoleaeM_1:0.00000100000050002909):0.00000100000050002909,BoleaeM_2:0.00000100000050002909):0.00000100000050002909):0.03159173178103200086,((6Hy-mal9-14_S222_1:0.00000100000050002909,3Bt-fem10-2_S219_1:0.00000100000050002909):0.00137177294567432…
(2Bd-mal4-4_S218_1:0.00062595559852979504,(((((BoleaeM_1:0.00000100000050002909,BoleaeF_2:0.00000100000050002909):0.00000100000050002909,BoleaeF_1:0.00000100000050002909):0.00000100000050002909,BoleaeM_2:0.00000100000050002909):0.04904681501164827317,(4Bt-mal10-3_S220_2:0.00062361816983969758,(((3Bt-fem10-2_S219_1:0.00062387561823516735,4Bt-mal10-3_S220_1:0.00124862669677848156):0.000001000000500…
((((BoleaeM_1:0.00000100000050002909,((BoleaeF_2:0.00000100000050002909,BoleaeM_2:0.00000100000050002909):0.00089327336137135166,BoleaeF_1:0.00000100000050002909):0.00089353114374933658):0.06521081316749262335,((3Bt-fem10-2_S219_1:0.00000100000050002909,6Hy-mal9-14_S222_1:0.00000100000050002909):0.00000100000050002909,(5Hy-fem9-8_S221_1:0.00000100000050002909,(5Hy-fem9-8_S221_2:0.0009001627303963…
(((2Bd-mal4-4_S218_1:0.00206485678316232178,2Bd-mal4-4_S218_2:0.00414265576385209559):0.00137060741535934439,((BoleaeF_1:0.00000100000050002909,(BoleaeM_2:0.00000100000050002909,(BoleaeF_2:0.00000100000050002909,BoleaeM_1:0.00000100000050002909):0.00000100000050002909):0.00206595595207160511):0.04349043573571449023,(((5Hy-fem9-8_S221_2:0.00000100000050002909,((4Bt-mal10-3_S220_1:0.000001000000500…
((1Bd-fem4-2_S217_2:0.00000100000050002909,(2Bd-mal4-4_S218_2:0.00000100000050002909,2Bd-mal4-4_S218_1:0.00000100000050002909):0.00000100000050002909):0.00000100000050002909,((6Hy-mal9-14_S222_2:0.00256712015455823339,((3Bt-fem10-2_S219_1:0.00000100000050002909,(((4Bt-mal10-3_S220_1:0.00000100000050002909,5Hy-fem9-8_S221_1:0.00000100000050002909):0.00000100000050002909,4Bt-mal10-3_S220_2:0.000001…
(1Bd-fem4-2_S217_2:0.00000100000050002909,((2Bd-mal4-4_S218_1:0.00282223376792628934,2Bd-mal4-4_S218_2:0.00000100000050002909):0.00565649970792502996,((6Hy-mal9-14_S222_1:0.00000100000050002909,(((3Bt-fem10-2_S219_1:0.00000100000050002909,3Bt-fem10-2_S219_2:0.00000100000050002909):0.00000100000050002909,4Bt-mal10-3_S220_1:0.00000100000050002909):0.00000100000050002909,((5Hy-fem9-8_S221_2:0.000001…
(((2Bd-mal4-4_S218_2:0.00288332297052299770,2Bd-mal4-4_S218_1:0.00000100000050002909):0.00387526031114219334,((BoleaeM_1:0.00000100000050002909,(BoleaeF_2:0.00000100000050002909,(BoleaeF_1:0.00000100000050002909,BoleaeM_2:0.00000100000050002909):0.00000100000050002909):0.00000100000050002909):0.04044138435891531103,(6Hy-mal9-14_S222_2:0.00095499999841216782,((5Hy-fem9-8_S221_1:0.00095503414657093…
((2Bd-mal4-4_S218_1:0.00000100000050002909,2Bd-mal4-4_S218_2:0.00000100000050002909):0.01948907422245366519,(((BoleaeF_2:0.00259317689084773411,(BoleaeM_2:0.00000100000050002909,(BoleaeF_1:0.00356969667515745536,BoleaeM_1:0.00000100000050002909):0.00177051110699236983):0.00217640286719371140):0.09157325680085488806,((5Hy-fem9-8_S221_1:0.00000100000050002909,(((4Bt-mal10-3_S220_1:0.000001000000500…
((1Bd-fem4-2_S217_2:0.02732123529539032605,((BoleaeF_1:0.00058070901051322289,(BoleaeF_2:0.00507647256572156709,(BoleaeM_2:0.00000100000050002909,BoleaeM_1:0.00000100000050002909):0.00000100000050002909):0.00594359347709389006):0.07254140060855496230,((3Bt-fem10-2_S219_1:0.00000100000050002909,6Hy-mal9-14_S222_1:0.00000100000050002909):0.00000100000050002909,(4Bt-mal10-3_S220_1:0.0022522421948122…
((2Bd-mal4-4_S218_1:0.00000100000050002909,(2Bd-mal4-4_S218_2:0.00285640817141090452,(((BoleaeF_2:0.00000100000050002909,BoleaeM_2:0.00000100000050002909):0.00000100000050002909,(BoleaeM_1:0.00000100000050002909,BoleaeF_1:0.00000100000050002909):0.00000100000050002909):0.06129178417644806642,((((3Bt-fem10-2_S219_2:0.00000100000050002909,5Hy-fem9-8_S221_2:0.00000100000050002909):0.0000010000005000…
((2Bd-mal4-4_S218_1:0.00000100000050002909,((((4Bt-mal10-3_S220_2:0.00000100000050002909,6Hy-mal9-14_S222_2:0.00000100000050002909):0.00000100000050002909,5Hy-fem9-8_S221_2:0.00000100000050002909):0.00041047047313743127,((4Bt-mal10-3_S220_1:0.00000100000050002909,((3Bt-fem10-2_S219_1:0.00000100000050002909,6Hy-mal9-14_S222_1:0.00000100000050002909):0.00000100000050002909,5Hy-fem9-8_S221_1:0.00000…
(2Bd-mal4-4_S218_2:0.00000100000050002909,(1Bd-fem4-2_S217_2:0.00000100000050002909,(2Bd-mal4-4_S218_1:0.00000100000050002909,((((6Hy-mal9-14_S222_1:0.00000100000050002909,(5Hy-fem9-8_S221_1:0.00000100000050002909,4Bt-mal10-3_S220_2:0.00000100000050002909):0.00000100000050002909):0.00000100000050002909,4Bt-mal10-3_S220_1:0.00000100000050002909):0.00000100000050002909,((3Bt-fem10-2_S219_1:0.000001…
((1Bd-fem4-2_S217_2:0.00000100000050002909,2Bd-mal4-4_S218_1:0.00000100000050002909):0.00000100000050002909,(((((5Hy-fem9-8_S221_2:0.00176971425757211981,(6Hy-mal9-14_S222_2:0.00000100000050002909,4Bt-mal10-3_S220_2:0.00000100000050002909):0.00000100000050002909):0.00176949876733764849,4Bt-mal10-3_S220_1:0.00000100000050002909):0.00000100000050002909,((6Hy-mal9-14_S222_1:0.00000100000050002909,3B…
(1Bd-fem4-2_S217_2:0.00000100000050002909,((((BoleaeF_1:0.00000100000050002909,(BoleaeM_2:0.00000100000050002909,(BoleaeM_1:0.00000100000050002909,BoleaeF_2:0.00000100000050002909):0.00000100000050002909):0.00000100000050002909):0.07737696914142437599,((6Hy-mal9-14_S222_2:0.00000100000050002909,6Hy-mal9-14_S222_1:0.00000100000050002909):0.00000100000050002909,(((3Bt-fem10-2_S219_2:0.0000010000005…
((2Bd-mal4-4_S218_1:0.00179329394773888873,((BoleaeM_1:0.00000100000050002909,((BoleaeF_2:0.00000100000050002909,BoleaeF_1:0.00000100000050002909):0.00000100000050002909,BoleaeM_2:0.00000100000050002909):0.00044035202046452859):0.09856816414331892595,(4Bt-mal10-3_S220_1:0.00000100000050002909,(4Bt-mal10-3_S220_2:0.00222627462756041020,((5Hy-fem9-8_S221_1:0.00000100000050002909,6Hy-mal9-14_S222_1:…
(2Bd-mal4-4_S218_1:0.00000100000050002909,((1Bd-fem4-2_S217_2:0.00085354507968247561,2Bd-mal4-4_S218_2:0.00000100000050002909):0.00085298460940284762,((((BoleaeM_2:0.00000100000050002909,BoleaeF_2:0.00000100000050002909):0.00000100000050002909,BoleaeM_1:0.00000100000050002909):0.00259705116813576872,BoleaeF_1:0.00000100000050002909):0.08842894890765212734,((4Bt-mal10-3_S220_2:0.000001000000500029…
(((((BoleaeM_2:0.00000100000050002909,BoleaeF_2:0.00000100000050002909):0.00431847805843151196,(BoleaeF_1:0.00000100000050002909,BoleaeM_1:0.00000100000050002909):0.00000100000050002909):0.06587117372050386999,((((4Bt-mal10-3_S220_1:0.00000100000050002909,5Hy-fem9-8_S221_1:0.00000100000050002909):0.00000100000050002909,6Hy-mal9-14_S222_1:0.00000100000050002909):0.00000100000050002909,4Bt-mal10-3_…
(2Bd-mal4-4_S218_1:0.00000100000050002909,(((BoleaeM_1:0.00000100000050002909,(BoleaeM_2:0.00000100000050002909,(BoleaeF_2:0.00000100000050002909,BoleaeF_1:0.00000100000050002909):0.00000100000050002909):0.00000100000050002909):0.05847684128636029127,(5Hy-fem9-8_S221_1:0.00000100000050002909,((5Hy-fem9-8_S221_2:0.00000100000050002909,4Bt-mal10-3_S220_2:0.00000100000050002909):0.001011519703153563…
((((((BoleaeF_2:0.00000100000050002909,BoleaeM_1:0.00000100000050002909):0.00000100000050002909,BoleaeM_2:0.00000100000050002909):0.00000100000050002909,BoleaeF_1:0.00000100000050002909):0.06041435516944124867,(((((3Bt-fem10-2_S219_1:0.00000100000050002909,3Bt-fem10-2_S219_2:0.00000100000050002909):0.00000100000050002909,(6Hy-mal9-14_S222_1:0.00000100000050002909,5Hy-fem9-8_S221_1:0.0000010000005…
((((4Bt-mal10-3_S220_1:0.00157204452528791829,6Hy-mal9-14_S222_1:0.00106717292427056603):0.00277832388261736729,((((BoleaeM_2:0.00000100000050002909,BoleaeF_2:0.00000100000050002909):0.00145213753289281564,(BoleaeF_1:0.00000100000050002909,BoleaeM_1:0.00000100000050002909):0.00000100000050002909):0.09323326452123215091,(((4Bt-mal10-3_S220_2:0.00276897473002792223,6Hy-mal9-14_S222_2:0.003464700497…
(2Bd-mal4-4_S218_1:0.00000100000050002909,((((BoleaeM_1:0.00000100000050002909,BoleaeF_2:0.00000100000050002909):0.00000100000050002909,(BoleaeM_2:0.00000100000050002909,BoleaeF_1:0.00000100000050002909):0.00000100000050002909):0.10010511737426605605,((6Hy-mal9-14_S222_2:0.00000100000050002909,(5Hy-fem9-8_S221_2:0.00000100000050002909,4Bt-mal10-3_S220_2:0.00000100000050002909):0.00000100000050002…
((1Bd-fem4-2_S217_2:0.00000100000050002909,2Bd-mal4-4_S218_1:0.00000100000050002909):0.00000100000050002909,(2Bd-mal4-4_S218_2:0.00176117991284420678,(((3Bt-fem10-2_S219_2:0.00000100000050002909,(((5Hy-fem9-8_S221_2:0.00000100000050002909,6Hy-mal9-14_S222_1:0.00000100000050002909):0.00000100000050002909,(5Hy-fem9-8_S221_1:0.00000100000050002909,(4Bt-mal10-3_S220_1:0.00000100000050002909,6Hy-mal9-…
(((((BoleaeF_2:0.00000100000050002909,(BoleaeM_2:0.00000100000050002909,BoleaeM_1:0.00000100000050002909):0.00000100000050002909):0.00000100000050002909,BoleaeF_1:0.00000100000050002909):0.05243158756834818274,((((3Bt-fem10-2_S219_1:0.00000100000050002909,5Hy-fem9-8_S221_1:0.00000100000050002909):0.00000100000050002909,6Hy-mal9-14_S222_1:0.00313134277235555111):0.00000100000050002909,(5Hy-fem9-8_…
(1Bd-fem4-2_S217_2:0.00000100000050002909,((((BoleaeF_2:0.00000100000050002909,BoleaeM_2:0.00000100000050002909):0.00260789366179790252,(BoleaeF_1:0.00000100000050002909,BoleaeM_1:0.00000100000050002909):0.00000100000050002909):0.03683748636132345294,(3Bt-fem10-2_S219_1:0.00127438700938265121,(5Hy-fem9-8_S221_1:0.00000100000050002909,((3Bt-fem10-2_S219_2:0.00129674001313932817,5Hy-fem9-8_S221_2:0…
(((2Bd-mal4-4_S218_1:0.00219462463167733809,2Bd-mal4-4_S218_2:0.01045478443113958579):0.00411501584131648574,((5Hy-fem9-8_S221_1:0.00000100000050002909,((3Bt-fem10-2_S219_1:0.00195780490507373997,((6Hy-mal9-14_S222_2:0.00096692344869100022,(6Hy-mal9-14_S222_1:0.00382205392445402478,(4Bt-mal10-3_S220_2:0.00000100000050002909,4Bt-mal10-3_S220_1:0.00000100000050002909):0.00000100000050002909):0.0009…
(1Bd-fem4-2_S217_2:0.00000100000050002909,(2Bd-mal4-4_S218_1:0.00000100000050002909,(2Bd-mal4-4_S218_2:0.00969211516991774942,((((3Bt-fem10-2_S219_1:0.00000100000050002909,3Bt-fem10-2_S219_2:0.00000100000050002909):0.00000100000050002909,(5Hy-fem9-8_S221_2:0.00000100000050002909,6Hy-mal9-14_S222_2:0.00000100000050002909):0.00224839351246645860):0.00000100000050002909,(5Hy-fem9-8_S221_1:0.00224249…
((2Bd-mal4-4_S218_1:0.00631972024069057253,(2Bd-mal4-4_S218_2:0.00478054206985768695,((((BoleaeM_1:0.00000100000050002909,BoleaeM_2:0.00000100000050002909):0.00000100000050002909,BoleaeF_2:0.00324439998157034521):0.00161349572799433707,BoleaeF_1:0.00000100000050002909):0.03788388731220884015,(((6Hy-mal9-14_S222_1:0.00000100000050002909,3Bt-fem10-2_S219_1:0.00328060811934896990):0.0016217057414825…
(2Bd-mal4-4_S218_1:0.00000100000050002909,((2Bd-mal4-4_S218_2:0.00106840512363865717,1Bd-fem4-2_S217_2:0.00765676149256567812):0.00553798899645778584,(((4Bt-mal10-3_S220_2:0.00321982411568773113,(4Bt-mal10-3_S220_1:0.00000100000050002909,5Hy-fem9-8_S221_1:0.00000100000050002909):0.00000100000050002909):0.00000100000050002909,(5Hy-fem9-8_S221_2:0.00106973168234867472,((6Hy-mal9-14_S222_2:0.0000010…
(2Bd-mal4-4_S218_1:0.00206536925671684099,(((BoleaeF_2:0.00000100000050002909,(BoleaeF_1:0.00065734722819805460,(BoleaeM_2:0.00000100000050002909,BoleaeM_1:0.00000100000050002909):0.00000100000050002909):0.00131889102845664740):0.07596174537113045688,(4Bt-mal10-3_S220_1:0.00031775308956925180,(((3Bt-fem10-2_S219_1:0.00065546268968465866,3Bt-fem10-2_S219_2:0.00000100000050002909):0.000212818862379…
(((((BoleaeM_1:0.00000100000050002909,BoleaeF_1:0.00000100000050002909):0.00000100000050002909,BoleaeM_2:0.00000100000050002909):0.00000100000050002909,BoleaeF_2:0.00060706143338073667):0.05319249165401507273,(((5Hy-fem9-8_S221_2:0.00182581155286041380,6Hy-mal9-14_S222_2:0.00000100000050002909):0.00243705261426797664,(3Bt-fem10-2_S219_1:0.00000100000050002909,3Bt-fem10-2_S219_2:0.0000010000005000…
((((BoleaeM_1:0.00000100000050002909,(BoleaeM_2:0.00000100000050002909,BoleaeF_2:0.00040367236038243792):0.00040390680767976882):0.00040392986919611453,BoleaeF_1:0.00000100000050002909):0.04997072391096576277,((((3Bt-fem10-2_S219_2:0.00000100000050002909,4Bt-mal10-3_S220_1:0.00000100000050002909):0.00000100000050002909,3Bt-fem10-2_S219_1:0.00000100000050002909):0.00000100000050002909,(4Bt-mal10-3…
(2Bd-mal4-4_S218_1:0.00000100000050002909,(1Bd-fem4-2_S217_2:0.00370899554980440912,(2Bd-mal4-4_S218_2:0.00260521863585471422,((((BoleaeF_1:0.00000100000050002909,BoleaeF_2:0.00000100000050002909):0.00000100000050002909,BoleaeM_1:0.00000100000050002909):0.00000100000050002909,BoleaeM_2:0.00000100000050002909):0.05694910573121664266,((6Hy-mal9-14_S222_2:0.00000100000050002909,5Hy-fem9-8_S221_2:0.0…
(1Bd-fem4-2_S217_2:0.00000100000050002909,((((BoleaeM_2:0.00000100000050002909,((BoleaeM_1:0.00000100000050002909,BoleaeF_2:0.00000100000050002909):0.00000100000050002909,BoleaeF_1:0.00000100000050002909):0.00000100000050002909):0.08635907901981502988,((6Hy-mal9-14_S222_2:0.00112501832107060953,((((4Bt-mal10-3_S220_1:0.00000100000050002909,3Bt-fem10-2_S219_2:0.00000100000050002909):0.000001000000…
(((((6Hy-mal9-14_S222_1:0.00000100000050002909,(3Bt-fem10-2_S219_1:0.00000100000050002909,(3Bt-fem10-2_S219_2:0.00000100000050002909,6Hy-mal9-14_S222_2:0.00200870956746446042):0.00028486018274862261):0.00200366062182494656):0.00137287084830121529,(5Hy-fem9-8_S221_1:0.00000100000050002909,((5Hy-fem9-8_S221_2:0.00173398385179001561,4Bt-mal10-3_S220_2:0.00084729370289255313):0.00383643448414203040,4…
(2Bd-mal4-4_S218_1:0.00107851833940849902,(((((BoleaeM_2:0.00000100000050002909,BoleaeF_2:0.00228155261035084805):0.00085211951586479460,BoleaeM_1:0.00000100000050002909):0.00154367109357471648,BoleaeF_1:0.00102078159457344116):0.08097459532358525225,(4Bt-mal10-3_S220_1:0.00132078891054140902,(5Hy-fem9-8_S221_1:0.00024927167287096638,(((3Bt-fem10-2_S219_2:0.00000100000050002909,3Bt-fem10-2_S219_1…
(2Bd-mal4-4_S218_2:0.00000100000050002909,((((BoleaeM_1:0.00000100000050002909,(BoleaeM_2:0.00000100000050002909,(BoleaeF_2:0.00000100000050002909,BoleaeF_1:0.00000100000050002909):0.00000100000050002909):0.00000100000050002909):0.07352210087787074133,(5Hy-fem9-8_S221_1:0.00000100000050002909,(((4Bt-mal10-3_S220_1:0.00000100000050002909,6Hy-mal9-14_S222_1:0.00000100000050002909):0.000001000000500…
((((BoleaeM_1:0.00000100000050002909,BoleaeM_2:0.00000100000050002909):0.00644250129562786052,(BoleaeF_2:0.00000100000050002909,BoleaeF_1:0.00000100000050002909):0.00384503987213306907):0.09604154778799849079,(4Bt-mal10-3_S220_1:0.00142445218461898231,((4Bt-mal10-3_S220_2:0.00142478184161435001,(5Hy-fem9-8_S221_2:0.00000100000050002909,(3Bt-fem10-2_S219_2:0.00000100000050002909,6Hy-mal9-14_S222_2…
(((BoleaeM_1:0.00000100000050002909,((BoleaeF_1:0.00000100000050002909,BoleaeF_2:0.00000100000050002909):0.00304523107539272789,BoleaeM_2:0.00000100000050002909):0.00202076807209023270):0.08460479513956715991,(5Hy-fem9-8_S221_1:0.00000100000050002909,((4Bt-mal10-3_S220_1:0.00203936547811344251,(4Bt-mal10-3_S220_2:0.00407839993416576202,((3Bt-fem10-2_S219_2:0.00000100000050002909,6Hy-mal9-14_S222_…
((((4Bt-mal10-3_S220_2:0.00000100000050002909,((6Hy-mal9-14_S222_2:0.00000100000050002909,3Bt-fem10-2_S219_2:0.00000100000050002909):0.00000100000050002909,5Hy-fem9-8_S221_2:0.00000100000050002909):0.00282446413861846702):0.00395429036186631822,((BoleaeF_2:0.00000100000050002909,BoleaeF_1:0.00000100000050002909):0.00164040110863026786,(BoleaeM_2:0.00000100000050002909,BoleaeM_1:0.0000010000005000…
((((BoleaeF_1:0.00000100000050002909,(BoleaeF_2:0.00000100000050002909,BoleaeM_2:0.00000100000050002909):0.00000100000050002909):0.00000100000050002909,BoleaeM_1:0.00000100000050002909):0.05983863448271455748,((4Bt-mal10-3_S220_2:0.00000100000050002909,(3Bt-fem10-2_S219_2:0.00000100000050002909,(5Hy-fem9-8_S221_2:0.00000100000050002909,6Hy-mal9-14_S222_2:0.00000100000050002909):0.0000010000005000…
(2Bd-mal4-4_S218_1:0.00000100000050002909,(((BoleaeM_1:0.00000100000050002909,(BoleaeM_2:0.00000100000050002909,(BoleaeF_2:0.00000100000050002909,BoleaeF_1:0.00000100000050002909):0.00000100000050002909):0.00000100000050002909):0.03283740732383753219,(5Hy-fem9-8_S221_2:0.00000100000050002909,((4Bt-mal10-3_S220_2:0.00000100000050002909,(3Bt-fem10-2_S219_2:0.00000100000050002909,((4Bt-mal10-3_S220_…
(((((BoleaeM_2:0.00000100000050002909,BoleaeF_2:0.00000100000050002909):0.00196262164172582949,(BoleaeF_1:0.00039460998516540696,BoleaeM_1:0.00104278118844356978):0.00325512720064454093):0.06762996583234005821,(((((4Bt-mal10-3_S220_2:0.00000100000050002909,4Bt-mal10-3_S220_1:0.00000100000050002909):0.00000100000050002909,((5Hy-fem9-8_S221_2:0.00112104093528555258,6Hy-mal9-14_S222_2:0.001740164567…
(((2Bd-mal4-4_S218_2:0.00000100000050002909,2Bd-mal4-4_S218_1:0.00000100000050002909):0.00271528995785013999,(((BoleaeF_2:0.00000100000050002909,BoleaeM_2:0.00000100000050002909):0.00549087281926946471,(BoleaeF_1:0.00000100000050002909,BoleaeM_1:0.00000100000050002909):0.00248066707690349723):0.06423306603258384373,(((6Hy-mal9-14_S222_1:0.00000100000050002909,5Hy-fem9-8_S221_1:0.00000100000050002…
(((2Bd-mal4-4_S218_2:0.00000100000050002909,2Bd-mal4-4_S218_1:0.00000100000050002909):0.00083348080482314394,(((BoleaeM_2:0.00000100000050002909,BoleaeF_2:0.00000100000050002909):0.00089636845216651325,(BoleaeF_1:0.00000100000050002909,BoleaeM_1:0.00000100000050002909):0.00086726319798740811):0.04131426081488891178,((5Hy-fem9-8_S221_1:0.00000100000050002909,6Hy-mal9-14_S222_1:0.000001000000500029…
(1Bd-fem4-2_S217_2:0.00000100000050002909,(2Bd-mal4-4_S218_1:0.00317870999507955830,(2Bd-mal4-4_S218_2:0.00801143314837715614,(((5Hy-fem9-8_S221_2:0.00000100000050002909,5Hy-fem9-8_S221_1:0.00000100000050002909):0.00316967332073022452,(((6Hy-mal9-14_S222_2:0.00000100000050002909,4Bt-mal10-3_S220_2:0.00000100000050002909):0.00317014319931113470,(3Bt-fem10-2_S219_1:0.00157982428707459464,3Bt-fem10-…
(1Bd-fem4-2_S217_2:0.00000100000050002909,(((BoleaeF_1:0.00000100000050002909,(BoleaeM_2:0.00000100000050002909,(BoleaeM_1:0.00000100000050002909,BoleaeF_2:0.00000100000050002909):0.00000100000050002909):0.00000100000050002909):0.04338517066426648278,(3Bt-fem10-2_S219_2:0.00000100000050002909,(((5Hy-fem9-8_S221_2:0.00000100000050002909,5Hy-fem9-8_S221_1:0.00000100000050002909):0.00000100000050002…
(1Bd-fem4-2_S217_2:0.00000100000050002909,((2Bd-mal4-4_S218_1:0.00373914477407265777,2Bd-mal4-4_S218_2:0.00000100000050002909):0.00370150325236970898,((((BoleaeM_2:0.00000100000050002909,BoleaeF_2:0.00000100000050002909):0.00000100000050002909,BoleaeF_1:0.00000100000050002909):0.00376418210751465043,BoleaeM_1:0.00000100000050002909):0.03184576430087348448,(5Hy-fem9-8_S221_1:0.00376892517316639118…
((2Bd-mal4-4_S218_1:0.00000100000050002909,(1Bd-fem4-2_S217_2:0.00000100000050002909,2Bd-mal4-4_S218_2:0.00000100000050002909):0.00000100000050002909):0.00000100000050002909,(((BoleaeF_2:0.00000100000050002909,BoleaeM_1:0.00000100000050002909):0.00000100000050002909,(BoleaeF_1:0.00000100000050002909,BoleaeM_2:0.00000100000050002909):0.00000100000050002909):0.05979446544823902726,(3Bt-fem10-2_S219…
(((1Bd-fem4-2_S217_2:0.00000100000050002909,(((4Bt-mal10-3_S220_1:0.00186225740525293297,(((5Hy-fem9-8_S221_2:0.00000100000050002909,5Hy-fem9-8_S221_1:0.00000100000050002909):0.00000100000050002909,(6Hy-mal9-14_S222_2:0.00000100000050002909,3Bt-fem10-2_S219_2:0.00938753509918346593):0.00370322211837516291):0.00370242071079070331,4Bt-mal10-3_S220_2:0.00374652817653223745):0.00000100000050002909):0…
(2Bd-mal4-4_S218_1:0.00000100000050002909,(1Bd-fem4-2_S217_2:0.00000100000050002909,(2Bd-mal4-4_S218_2:0.00000100000050002909,(((BoleaeM_2:0.00000100000050002909,(BoleaeF_1:0.00000100000050002909,BoleaeF_2:0.00000100000050002909):0.00000100000050002909):0.00078868096498613477,BoleaeM_1:0.00000100000050002909):0.08518648349888549576,(4Bt-mal10-3_S220_1:0.00000100000050002909,(3Bt-fem10-2_S219_1:0.…
((1Bd-fem4-2_S217_2:0.00000100000050002909,(2Bd-mal4-4_S218_1:0.00000100000050002909,(((4Bt-mal10-3_S220_1:0.00000100000050002909,3Bt-fem10-2_S219_1:0.00000100000050002909):0.00000100000050002909,((((5Hy-fem9-8_S221_2:0.00000100000050002909,5Hy-fem9-8_S221_1:0.00000100000050002909):0.00000100000050002909,6Hy-mal9-14_S222_2:0.00414325148181957092):0.00000100000050002909,(4Bt-mal10-3_S220_2:0.00552…
(1Bd-fem4-2_S217_2:0.00000100000050002909,((2Bd-mal4-4_S218_1:0.00000100000050002909,(((3Bt-fem10-2_S219_1:0.00000100000050002909,3Bt-fem10-2_S219_2:0.00000100000050002909):0.00000100000050002909,(5Hy-fem9-8_S221_2:0.00000100000050002909,(4Bt-mal10-3_S220_2:0.00000100000050002909,(6Hy-mal9-14_S222_1:0.00000100000050002909,(5Hy-fem9-8_S221_1:0.00000100000050002909,(6Hy-mal9-14_S222_2:0.00000100000…
(2Bd-mal4-4_S218_1:0.00000100000050002909,((2Bd-mal4-4_S218_2:0.00561906013265226975,(((BoleaeM_2:0.00000100000050002909,BoleaeM_1:0.00000100000050002909):0.00000100000050002909,(BoleaeF_2:0.00000100000050002909,BoleaeF_1:0.00000100000050002909):0.00000100000050002909):0.04215814888394616572,(5Hy-fem9-8_S221_1:0.00000100000050002909,((3Bt-fem10-2_S219_2:0.00000100000050002909,3Bt-fem10-2_S219_1:0…
(2Bd-mal4-4_S218_1:0.00000100000050002909,(1Bd-fem4-2_S217_2:0.00112651795219181157,(((BoleaeF_1:0.00000100000050002909,(BoleaeF_2:0.00000100000050002909,(BoleaeM_2:0.00000100000050002909,BoleaeM_1:0.00000100000050002909):0.00000100000050002909):0.00000100000050002909):0.04265276691409347620,(4Bt-mal10-3_S220_2:0.00112770256468184963,(((5Hy-fem9-8_S221_2:0.00000100000050002909,5Hy-fem9-8_S221_1:0…
(1Bd-fem4-2_S217_2:0.01721898468213728384,((2Bd-mal4-4_S218_2:0.00000100000050002909,2Bd-mal4-4_S218_1:0.00000100000050002909):0.01347094527111972889,(((BoleaeF_2:0.00559240012420874830,(BoleaeM_2:0.00000100000050002909,BoleaeM_1:0.00000100000050002909):0.00000100000050002909):0.00357028966817268594,BoleaeF_1:0.00000100000050002909):0.05520586076670358500,(((((3Bt-fem10-2_S219_1:0.000001000000500…
((((((BoleaeF_2:0.00000100000050002909,BoleaeF_1:0.00000100000050002909):0.00000100000050002909,BoleaeM_2:0.00000100000050002909):0.00032610111654269805,BoleaeM_1:0.00044510847284362460):0.09542701966087623056,((4Bt-mal10-3_S220_2:0.00000100000050002909,4Bt-mal10-3_S220_1:0.00000100000050002909):0.00664481634167201837,((5Hy-fem9-8_S221_1:0.00115470878232590388,((5Hy-fem9-8_S221_2:0.00036689554041…
((((((BoleaeM_2:0.00000100000050002909,BoleaeF_1:0.00000100000050002909):0.00000100000050002909,(BoleaeF_2:0.00000100000050002909,BoleaeM_1:0.00000100000050002909):0.00000100000050002909):0.10601644471463905761,(((((3Bt-fem10-2_S219_2:0.00000100000050002909,6Hy-mal9-14_S222_2:0.00000100000050002909):0.00000100000050002909,((3Bt-fem10-2_S219_1:0.00000100000050002909,6Hy-mal9-14_S222_1:0.0000010000…
(1Bd-fem4-2_S217_2:0.00000100000050002909,((2Bd-mal4-4_S218_2:0.00000100000050002909,2Bd-mal4-4_S218_1:0.00000100000050002909):0.00000100000050002909,(((BoleaeF_2:0.00000100000050002909,BoleaeM_2:0.00000100000050002909):0.00000100000050002909,(BoleaeF_1:0.00000100000050002909,BoleaeM_1:0.00000100000050002909):0.00000100000050002909):0.06176536721803611851,(3Bt-fem10-2_S219_1:0.0006972389024528233…
(1Bd-fem4-2_S217_2:0.00000100000050002909,(2Bd-mal4-4_S218_1:0.00000100000050002909,(2Bd-mal4-4_S218_2:0.00000100000050002909,((BoleaeF_1:0.00000100000050002909,((BoleaeM_1:0.00000100000050002909,BoleaeM_2:0.00000100000050002909):0.00000100000050002909,BoleaeF_2:0.00000100000050002909):0.00045669909040644820):0.12203368673725056848,(((4Bt-mal10-3_S220_2:0.00000100000050002909,((5Hy-fem9-8_S221_1:…
(1Bd-fem4-2_S217_2:0.00000100000050002909,(2Bd-mal4-4_S218_1:0.00000100000050002909,(((((4Bt-mal10-3_S220_2:0.00000100000050002909,4Bt-mal10-3_S220_1:0.00000100000050002909):0.00000100000050002909,((3Bt-fem10-2_S219_2:0.00000100000050002909,(6Hy-mal9-14_S222_2:0.00000100000050002909,(3Bt-fem10-2_S219_1:0.00000100000050002909,5Hy-fem9-8_S221_1:0.00000100000050002909):0.00000100000050002909):0.0000…
(1Bd-fem4-2_S217_2:0.00000100000050002909,(((((BoleaeM_2:0.00000100000050002909,(BoleaeF_1:0.00000100000050002909,BoleaeF_2:0.00000100000050002909):0.00000100000050002909):0.00000100000050002909,BoleaeM_1:0.00000100000050002909):0.07071811859298465786,(3Bt-fem10-2_S219_1:0.00185235658858122054,((4Bt-mal10-3_S220_1:0.00000100000050002909,6Hy-mal9-14_S222_1:0.00000100000050002909):0.000001000000500…
(2Bd-mal4-4_S218_1:0.00000100000050002909,(((4Bt-mal10-3_S220_1:0.00091613489493777014,(3Bt-fem10-2_S219_1:0.00000100000050002909,(((5Hy-fem9-8_S221_1:0.00089585973962931140,5Hy-fem9-8_S221_2:0.00089880804110322311):0.00000100000050002909,(6Hy-mal9-14_S222_1:0.00000100000050002909,6Hy-mal9-14_S222_2:0.00000100000050002909):0.00000100000050002909):0.00000100000050002909,(3Bt-fem10-2_S219_2:0.00000…
(2Bd-mal4-4_S218_1:0.00000100000050002909,(((BoleaeF_1:0.00000100000050002909,((BoleaeM_2:0.00000100000050002909,BoleaeM_1:0.00000100000050002909):0.00000100000050002909,BoleaeF_2:0.00000100000050002909):0.00000100000050002909):0.07324232664206346832,(4Bt-mal10-3_S220_1:0.00279399943687051776,(6Hy-mal9-14_S222_1:0.00117057477105901933,((5Hy-fem9-8_S221_1:0.00000100000050002909,(((3Bt-fem10-2_S219…
(((((BoleaeM_2:0.00000100000050002909,BoleaeF_2:0.00000100000050002909):0.00222095192161244313,(BoleaeF_1:0.00000100000050002909,BoleaeM_1:0.00000100000050002909):0.00130298204201952767):0.05799441648948756162,((((((6Hy-mal9-14_S222_2:0.00000100000050002909,(3Bt-fem10-2_S219_2:0.00069447058801976069,4Bt-mal10-3_S220_1:0.00069446111655911810):0.00000100000050002909):0.00000100000050002909,4Bt-mal1…
(2Bd-mal4-4_S218_1:0.00000100000050002909,((((BoleaeM_2:0.00000100000050002909,BoleaeF_2:0.00000100000050002909):0.00420727343114798546,(BoleaeM_1:0.00000100000050002909,BoleaeF_1:0.00000100000050002909):0.00038407930516657003):0.08654977289296142406,((3Bt-fem10-2_S219_1:0.00013706266250673539,(6Hy-mal9-14_S222_1:0.00000100000050002909,(4Bt-mal10-3_S220_1:0.00045361901335614371,(4Bt-mal10-3_S220_…
(2Bd-mal4-4_S218_1:0.00047124932652628060,((2Bd-mal4-4_S218_2:0.00409342935577866780,(((BoleaeM_2:0.00000100000050002909,BoleaeF_2:0.00092699830465242173):0.00135267943713158144,(BoleaeF_1:0.00000100000050002909,BoleaeM_1:0.00046195215432329482):0.00143615181404337447):0.04106874430096287693,(4Bt-mal10-3_S220_1:0.00000100000050002909,(((3Bt-fem10-2_S219_2:0.00046961596816682692,4Bt-mal10-3_S220_2…
((((((BoleaeF_2:0.00064203255451110908,(BoleaeM_2:0.00000100000050002909,BoleaeM_1:0.00000100000050002909):0.00000100000050002909):0.00064281053984718882,BoleaeF_1:0.00000100000050002909):0.06840890168817531647,(((3Bt-fem10-2_S219_1:0.00000100000050002909,(4Bt-mal10-3_S220_2:0.00325361957490504991,3Bt-fem10-2_S219_2:0.00454364015583213349):0.00191610495270817284):0.00303365469959173371,(6Hy-mal9-…
(((((BoleaeM_2:0.00000100000050002909,BoleaeF_2:0.00000100000050002909):0.00677544171709157459,(BoleaeM_1:0.00000100000050002909,BoleaeF_1:0.00000100000050002909):0.00292048946782445069):0.05999462511444990376,(((((3Bt-fem10-2_S219_2:0.00000100000050002909,(4Bt-mal10-3_S220_1:0.00000100000050002909,3Bt-fem10-2_S219_1:0.00000100000050002909):0.00000100000050002909):0.00104815425680394761,4Bt-mal10…
((1Bd-fem4-2_S217_2:0.00645540292462967735,(2Bd-mal4-4_S218_2:0.01240991952522141339,(((BoleaeF_1:0.00000100000050002909,BoleaeM_1:0.00000100000050002909):0.00095111321682073949,(BoleaeM_2:0.00000100000050002909,BoleaeF_2:0.00000100000050002909):0.00783387656349552979):0.09437901373883895995,((4Bt-mal10-3_S220_1:0.00000100000050002909,(3Bt-fem10-2_S219_1:0.00000100000050002909,3Bt-fem10-2_S219_2:…
(1Bd-fem4-2_S217_2:0.00854509005912060769,((((BoleaeF_2:0.00000100000050002909,BoleaeM_2:0.00000100000050002909):0.00255471922998659444,(BoleaeF_1:0.00000100000050002909,BoleaeM_1:0.00000100000050002909):0.00000100000050002909):0.06591528532525445239,(5Hy-fem9-8_S221_2:0.00165227061716866118,(5Hy-fem9-8_S221_1:0.00084153381743152914,((3Bt-fem10-2_S219_2:0.00000100000050002909,(3Bt-fem10-2_S219_1:…
((((6Hy-mal9-14_S222_1:0.00000100000050002909,(4Bt-mal10-3_S220_1:0.00000100000050002909,((3Bt-fem10-2_S219_1:0.00000100000050002909,3Bt-fem10-2_S219_2:0.00000100000050002909):0.00095664095959832607,(5Hy-fem9-8_S221_1:0.00000100000050002909,((4Bt-mal10-3_S220_2:0.00095655243707855732,6Hy-mal9-14_S222_2:0.00000100000050002909):0.00290282715787137111,5Hy-fem9-8_S221_2:0.00094389080544202088):0.0038…
((2Bd-mal4-4_S218_2:0.02091443738278466261,1Bd-fem4-2_S217_2:0.00000100000050002909):0.00011533197503260730,((((BoleaeM_2:0.00011514809347793460,BoleaeF_2:0.00000100000050002909):0.00025652027264789530,(BoleaeF_1:0.00046143310266109086,BoleaeM_1:0.00034652323960849364):0.00032183883572177392):0.07478456751913682699,((5Hy-fem9-8_S221_1:0.00157995251326119367,5Hy-fem9-8_S221_2:0.0033442168891229542…
((2Bd-mal4-4_S218_2:0.00953765769378600754,(2Bd-mal4-4_S218_1:0.00054321687364684910,((BoleaeF_1:0.00492242994814627750,(BoleaeF_2:0.00598477964480554313,(BoleaeM_2:0.00084634430116614764,BoleaeM_1:0.00000100000050002909):0.00000100000050002909):0.00282411791958071682):0.05357031727384514025,((4Bt-mal10-3_S220_1:0.00000100000050002909,6Hy-mal9-14_S222_1:0.00000100000050002909):0.00356337149376072…
(((2Bd-mal4-4_S218_2:0.01245508797480441784,2Bd-mal4-4_S218_1:0.00000100000050002909):0.00220929355597182606,((BoleaeF_1:0.00000100000050002909,(BoleaeF_2:0.00273694050989010777,(BoleaeM_2:0.00000100000050002909,BoleaeM_1:0.00000100000050002909):0.00000100000050002909):0.00077860263807316883):0.06264466178771581351,(4Bt-mal10-3_S220_1:0.00000100000050002909,(6Hy-mal9-14_S222_1:0.00038914373170636…
(2Bd-mal4-4_S218_1:0.00000100000050002909,(((BoleaeF_2:0.00211357176686660523,(BoleaeM_2:0.00000100000050002909,(BoleaeF_1:0.00000100000050002909,BoleaeM_1:0.00000100000050002909):0.00211785317648467350):0.00000100000050002909):0.03666004124469332548,((((((6Hy-mal9-14_S222_1:0.00000100000050002909,3Bt-fem10-2_S219_2:0.00000100000050002909):0.00000100000050002909,6Hy-mal9-14_S222_2:0.0000010000005…
(2Bd-mal4-4_S218_1:0.00000100000050002909,((((BoleaeM_2:0.00000100000050002909,BoleaeF_2:0.00000100000050002909):0.00102819764229843363,(BoleaeM_1:0.00000100000050002909,BoleaeF_1:0.00000100000050002909):0.00126164561363601162):0.05998797505006529113,((4Bt-mal10-3_S220_1:0.00077095726004467802,((6Hy-mal9-14_S222_2:0.00000100000050002909,3Bt-fem10-2_S219_2:0.00000100000050002909):0.000770971552330…
(2Bd-mal4-4_S218_1:0.00000100000050002909,((1Bd-fem4-2_S217_2:0.00000100000050002909,2Bd-mal4-4_S218_2:0.00000100000050002909):0.00624075273783939507,(((((6Hy-mal9-14_S222_2:0.00000100000050002909,((3Bt-fem10-2_S219_2:0.00000100000050002909,(5Hy-fem9-8_S221_2:0.00000100000050002909,5Hy-fem9-8_S221_1:0.00000100000050002909):0.00000100000050002909):0.00000100000050002909,6Hy-mal9-14_S222_1:0.000001…
((2Bd-mal4-4_S218_1:0.00000100000050002909,(2Bd-mal4-4_S218_2:0.00403793946079005536,(((BoleaeF_1:0.00000100000050002909,(BoleaeM_1:0.00000100000050002909,BoleaeM_2:0.00000100000050002909):0.00000100000050002909):0.00000100000050002909,BoleaeF_2:0.00000100000050002909):0.14080537927601730064,((4Bt-mal10-3_S220_1:0.00000100000050002909,3Bt-fem10-2_S219_1:0.00000100000050002909):0.00000100000050002…
(2Bd-mal4-4_S218_1:0.00000100000050002909,(((((BoleaeF_1:0.00000100000050002909,BoleaeM_2:0.00000100000050002909):0.00000100000050002909,(BoleaeF_2:0.00000100000050002909,BoleaeM_1:0.00000100000050002909):0.00000100000050002909):0.06742023234853980473,(6Hy-mal9-14_S222_1:0.00163278935590194848,(5Hy-fem9-8_S221_1:0.00000100000050002909,((5Hy-fem9-8_S221_2:0.00048648985748130091,((3Bt-fem10-2_S219_…
(((((BoleaeF_2:0.00000100000050002909,((BoleaeF_1:0.00000100000050002909,BoleaeM_1:0.00000100000050002909):0.00000100000050002909,BoleaeM_2:0.00000100000050002909):0.00000100000050002909):0.07490685367820856810,(6Hy-mal9-14_S222_1:0.00735629673690373249,((6Hy-mal9-14_S222_2:0.01537423526012215297,5Hy-fem9-8_S221_2:0.00376160976589234820):0.00378439742844994230,(5Hy-fem9-8_S221_1:0.000001000000500…
(2Bd-mal4-4_S218_1:0.00000100000050002909,(2Bd-mal4-4_S218_2:0.00000100000050002909,(((((BoleaeF_1:0.00000100000050002909,BoleaeM_2:0.00000100000050002909):0.00000100000050002909,BoleaeM_1:0.00000100000050002909):0.00000100000050002909,BoleaeF_2:0.00000100000050002909):0.04556252376293407763,((6Hy-mal9-14_S222_2:0.00000100000050002909,((3Bt-fem10-2_S219_2:0.00000100000050002909,3Bt-fem10-2_S219_1…
(((2Bd-mal4-4_S218_2:0.00180382757375860034,2Bd-mal4-4_S218_1:0.00000100000050002909):0.00089983991853989057,(((BoleaeF_1:0.00000100000050002909,(BoleaeF_2:0.00000100000050002909,BoleaeM_1:0.00000100000050002909):0.00000100000050002909):0.00000100000050002909,BoleaeM_2:0.00000100000050002909):0.05056148033801191599,(6Hy-mal9-14_S222_1:0.00048953129299887156,(5Hy-fem9-8_S221_1:0.000001000000500029…
(2Bd-mal4-4_S218_1:0.00000100000050002909,((((BoleaeM_1:0.00000100000050002909,(BoleaeM_2:0.00000100000050002909,BoleaeF_2:0.00000100000050002909):0.00021464934802954930):0.00042943881511628158,BoleaeF_1:0.00000100000050002909):0.06226277871480069559,(5Hy-fem9-8_S221_1:0.00043446991351323445,(6Hy-mal9-14_S222_2:0.00042551491838621375,(4Bt-mal10-3_S220_2:0.00021263590889504061,(6Hy-mal9-14_S222_1:…
(2Bd-mal4-4_S218_1:0.00000100000050002909,(((BoleaeM_2:0.00000100000050002909,(BoleaeM_1:0.00000100000050002909,(BoleaeF_2:0.00000100000050002909,BoleaeF_1:0.00000100000050002909):0.00000100000050002909):0.00000100000050002909):0.03708411510593144500,(6Hy-mal9-14_S222_2:0.00081777068751584091,((4Bt-mal10-3_S220_2:0.00000100000050002909,(4Bt-mal10-3_S220_1:0.00000100000050002909,(6Hy-mal9-14_S222_…
(((((((BoleaeF_1:0.00000100000050002909,BoleaeM_1:0.00000100000050002909):0.00000100000050002909,BoleaeM_2:0.00000100000050002909):0.00000100000050002909,BoleaeF_2:0.00000100000050002909):0.06376899968301028010,(2Bd-mal4-4_S218_2:0.02485603273146835823,1Bd-fem4-2_S217_2:0.00376105952342738106):0.03280278846659811370):0.00381037428341691542,((3Bt-fem10-2_S219_2:0.00000100000050002909,4Bt-mal10-3_S…
(((((BoleaeM_1:0.00000100000050002909,(BoleaeF_1:0.00000100000050002909,(BoleaeF_2:0.00000100000050002909,BoleaeM_2:0.00000100000050002909):0.00000100000050002909):0.00000100000050002909):0.07139172896326183293,((4Bt-mal10-3_S220_2:0.00000100000050002909,4Bt-mal10-3_S220_1:0.00167233744718215315):0.00515952957207721670,(5Hy-fem9-8_S221_2:0.00000100000050002909,(((6Hy-mal9-14_S222_2:0.001667015292…
(((2Bd-mal4-4_S218_1:0.00000100000050002909,1Bd-fem4-2_S217_2:0.00000100000050002909):0.00000100000050002909,(((BoleaeM_2:0.00000100000050002909,(BoleaeM_1:0.00000100000050002909,BoleaeF_1:0.00000100000050002909):0.00000100000050002909):0.00000100000050002909,BoleaeF_2:0.00000100000050002909):0.04416956173706742400,(((3Bt-fem10-2_S219_1:0.00089578183932951009,5Hy-fem9-8_S221_1:0.00000100000050002…
(2Bd-mal4-4_S218_1:0.00000100000050002909,(((((BoleaeM_2:0.00000100000050002909,(BoleaeF_2:0.00000100000050002909,BoleaeF_1:0.00000100000050002909):0.00000100000050002909):0.00000100000050002909,BoleaeM_1:0.00000100000050002909):0.06964202476282824184,(5Hy-fem9-8_S221_1:0.00000100000050002909,(((6Hy-mal9-14_S222_1:0.00000100000050002909,(6Hy-mal9-14_S222_2:0.00000100000050002909,(5Hy-fem9-8_S221_…
(1Bd-fem4-2_S217_2:0.00000100000050002909,(2Bd-mal4-4_S218_1:0.00000100000050002909,(((BoleaeF_1:0.00000100000050002909,((BoleaeM_1:0.00000100000050002909,BoleaeM_2:0.00000100000050002909):0.00000100000050002909,BoleaeF_2:0.00000100000050002909):0.00060024192486872571):0.08087554089868670415,(3Bt-fem10-2_S219_1:0.00000100000050002909,((5Hy-fem9-8_S221_1:0.00179434349415895367,(4Bt-mal10-3_S220_1:…
(1Bd-fem4-2_S217_2:0.00000100000050002909,(((((5Hy-fem9-8_S221_2:0.00204271281611734766,(4Bt-mal10-3_S220_1:0.00000100000050002909,4Bt-mal10-3_S220_2:0.00000100000050002909):0.01040561473386329705):0.00202314263453229424,(3Bt-fem10-2_S219_2:0.00203295203908431281,((5Hy-fem9-8_S221_1:0.00000100000050002909,(3Bt-fem10-2_S219_1:0.00000100000050002909,6Hy-mal9-14_S222_1:0.00000100000050002909):0.0000…
((1Bd-fem4-2_S217_2:0.00000100000050002909,2Bd-mal4-4_S218_2:0.00000100000050002909):0.00000100000050002909,(((((BoleaeM_2:0.00075317764992376070,BoleaeF_2:0.00000100000050002909):0.00150563662529621224,BoleaeM_1:0.00000100000050002909):0.00226050277005098972,BoleaeF_1:0.00000100000050002909):0.07310171010040739104,((6Hy-mal9-14_S222_1:0.00000100000050002909,6Hy-mal9-14_S222_2:0.00151724560559234…
(2Bd-mal4-4_S218_1:0.00000100000050002909,((1Bd-fem4-2_S217_2:0.00000100000050002909,2Bd-mal4-4_S218_2:0.00000100000050002909):0.00000100000050002909,(((BoleaeM_1:0.00000100000050002909,BoleaeF_1:0.00000100000050002909):0.00000100000050002909,(BoleaeF_2:0.00000100000050002909,BoleaeM_2:0.00000100000050002909):0.00000100000050002909):0.03513345159036469767,(((4Bt-mal10-3_S220_1:0.00000100000050002…
(1Bd-fem4-2_S217_2:0.00000100000050002909,((2Bd-mal4-4_S218_1:0.00000100000050002909,((3Bt-fem10-2_S219_1:0.00000100000050002909,(5Hy-fem9-8_S221_2:0.00557288268335847260,((4Bt-mal10-3_S220_1:0.00000100000050002909,((5Hy-fem9-8_S221_1:0.00000100000050002909,(6Hy-mal9-14_S222_2:0.00000100000050002909,6Hy-mal9-14_S222_1:0.00000100000050002909):0.00000100000050002909):0.00000100000050002909,4Bt-mal1…
(2Bd-mal4-4_S218_2:0.00000100000050002909,((2Bd-mal4-4_S218_1:0.00000100000050002909,(((BoleaeF_2:0.00000100000050002909,BoleaeM_1:0.00000100000050002909):0.00000100000050002909,(BoleaeM_2:0.00000100000050002909,BoleaeF_1:0.00000100000050002909):0.00000100000050002909):0.01022334811975707421,(5Hy-fem9-8_S221_1:0.00000100000050002909,((5Hy-fem9-8_S221_2:0.00194253916136323383,((6Hy-mal9-14_S222_1:…
(1Bd-fem4-2_S217_2:0.00000100000050002909,((((((BoleaeF_1:0.00000100000050002909,BoleaeM_1:0.00000100000050002909):0.00000100000050002909,BoleaeM_2:0.00000100000050002909):0.00000100000050002909,BoleaeF_2:0.00000100000050002909):0.06516251575704609666,(5Hy-fem9-8_S221_1:0.00000100000050002909,(3Bt-fem10-2_S219_1:0.00085501125126229030,(6Hy-mal9-14_S222_1:0.00000100000050002909,((3Bt-fem10-2_S219_…
((2Bd-mal4-4_S218_1:0.00000100000050002909,(2Bd-mal4-4_S218_2:0.00000100000050002909,1Bd-fem4-2_S217_2:0.00000100000050002909):0.00000100000050002909):0.00000100000050002909,((BoleaeM_2:0.00000100000050002909,((BoleaeM_1:0.00000100000050002909,BoleaeF_2:0.00000100000050002909):0.00000100000050002909,BoleaeF_1:0.00000100000050002909):0.00000100000050002909):0.05267431081999800202,(((5Hy-fem9-8_S22…
(((2Bd-mal4-4_S218_2:0.00000100000050002909,2Bd-mal4-4_S218_1:0.00000100000050002909):0.00000100000050002909,(((BoleaeF_1:0.00000100000050002909,(BoleaeM_2:0.00000100000050002909,BoleaeM_1:0.00000100000050002909):0.00000100000050002909):0.00000100000050002909,BoleaeF_2:0.00000100000050002909):0.07530503407851438236,(5Hy-fem9-8_S221_1:0.00000100000050002909,(3Bt-fem10-2_S219_1:0.000001000000500029…
((2Bd-mal4-4_S218_2:0.00000100000050002909,(2Bd-mal4-4_S218_1:0.00000100000050002909,1Bd-fem4-2_S217_2:0.00000100000050002909):0.00000100000050002909):0.00000100000050002909,((((5Hy-fem9-8_S221_1:0.00000100000050002909,((4Bt-mal10-3_S220_2:0.00000100000050002909,4Bt-mal10-3_S220_1:0.00000100000050002909):0.00000100000050002909,(6Hy-mal9-14_S222_1:0.00000100000050002909,3Bt-fem10-2_S219_1:0.000001…
((((BoleaeF_1:0.00000100000050002909,(BoleaeF_2:0.00000100000050002909,BoleaeM_2:0.00000100000050002909):0.00000100000050002909):0.00000100000050002909,BoleaeM_1:0.00000100000050002909):0.04267304200872992781,(5Hy-fem9-8_S221_1:0.00041194292026964878,(3Bt-fem10-2_S219_1:0.00079261828341139096,(4Bt-mal10-3_S220_1:0.00000100000050002909,(4Bt-mal10-3_S220_2:0.00079277477265269247,(5Hy-fem9-8_S221_2:…
(((5Hy-fem9-8_S221_1:0.00142447643750396192,(3Bt-fem10-2_S219_1:0.00146446669273143774,(5Hy-fem9-8_S221_2:0.00287441842512244691,(((6Hy-mal9-14_S222_2:0.00000100000050002909,4Bt-mal10-3_S220_1:0.00000100000050002909):0.00000100000050002909,4Bt-mal10-3_S220_2:0.00000100000050002909):0.00000100000050002909,(3Bt-fem10-2_S219_2:0.00071513407824698612,6Hy-mal9-14_S222_1:0.00071641932421155055):0.00000…
((((5Hy-fem9-8_S221_1:0.00000100000050002909,(3Bt-fem10-2_S219_1:0.00156263466470250270,((4Bt-mal10-3_S220_1:0.00038723641897528107,(4Bt-mal10-3_S220_2:0.00000100000050002909,(6Hy-mal9-14_S222_1:0.00000100000050002909,6Hy-mal9-14_S222_2:0.00000100000050002909):0.00000100000050002909):0.00000100000050002909):0.00000100000050002909,(3Bt-fem10-2_S219_2:0.00116436573676791393,5Hy-fem9-8_S221_2:0.0007…
((2Bd-mal4-4_S218_2:0.00000100000050002909,(2Bd-mal4-4_S218_1:0.00000100000050002909,((BoleaeM_2:0.00000100000050002909,((BoleaeM_1:0.00000100000050002909,BoleaeF_2:0.00000100000050002909):0.00000100000050002909,BoleaeF_1:0.00000100000050002909):0.00000100000050002909):0.04185661809948946349,(5Hy-fem9-8_S221_1:0.00000100000050002909,(6Hy-mal9-14_S222_2:0.00000100000050002909,(5Hy-fem9-8_S221_2:0.…
(((((((BoleaeM_2:0.00000100000050002909,BoleaeF_1:0.00000100000050002909):0.00000100000050002909,BoleaeF_2:0.00000100000050002909):0.00000100000050002909,BoleaeM_1:0.00000100000050002909):0.07505699522676614888,(4Bt-mal10-3_S220_1:0.00000100000050002909,((((((6Hy-mal9-14_S222_2:0.00000100000050002909,6Hy-mal9-14_S222_1:0.00000100000050002909):0.00000100000050002909,5Hy-fem9-8_S221_2:0.00000100000…
((1Bd-fem4-2_S217_2:0.01270279025616365305,2Bd-mal4-4_S218_2:0.01116380595615252234):0.01218923862658937221,(2Bd-mal4-4_S218_1:0.00000100000050002909,(((BoleaeF_1:0.00000100000050002909,(BoleaeF_2:0.00000100000050002909,BoleaeM_2:0.00000100000050002909):0.00000100000050002909):0.00000100000050002909,BoleaeM_1:0.00000100000050002909):0.08697060438901831059,(((4Bt-mal10-3_S220_2:0.00986954575114048…
(2Bd-mal4-4_S218_1:0.00802766718383590011,((((BoleaeM_2:0.00000100000050002909,BoleaeF_2:0.00000100000050002909):0.00039810540807400492,(BoleaeM_1:0.00000100000050002909,BoleaeF_1:0.00000100000050002909):0.00000100000050002909):0.06492248060517946673,(4Bt-mal10-3_S220_1:0.00229317465696414827,(((3Bt-fem10-2_S219_2:0.00000100000050002909,3Bt-fem10-2_S219_1:0.00000100000050002909):0.003559977763343…
(2Bd-mal4-4_S218_1:0.00000100000050002909,((((BoleaeF_1:0.00000100000050002909,BoleaeF_2:0.00000100000050002909):0.00000100000050002909,(BoleaeM_2:0.00000100000050002909,BoleaeM_1:0.00000100000050002909):0.00000100000050002909):0.07464850154160075635,(5Hy-fem9-8_S221_1:0.00115310664121071895,(((6Hy-mal9-14_S222_2:0.00000100000050002909,6Hy-mal9-14_S222_1:0.00000100000050002909):0.0000010000005000…
(((1Bd-fem4-2_S217_2:0.00098682259678672295,2Bd-mal4-4_S218_2:0.00000100000050002909):0.00098497835684909678,((5Hy-fem9-8_S221_1:0.00000100000050002909,((3Bt-fem10-2_S219_2:0.00000100000050002909,4Bt-mal10-3_S220_2:0.00000100000050002909):0.00099052090336553163,((5Hy-fem9-8_S221_2:0.00000100000050002909,((6Hy-mal9-14_S222_2:0.00000100000050002909,3Bt-fem10-2_S219_1:0.00000100000050002909):0.00000…
(((((BoleaeM_2:0.00000100000050002909,(BoleaeM_1:0.00000100000050002909,BoleaeF_1:0.00000100000050002909):0.00000100000050002909):0.00000100000050002909,BoleaeF_2:0.00000100000050002909):0.03830657663651652195,(3Bt-fem10-2_S219_1:0.00000100000050002909,((3Bt-fem10-2_S219_2:0.00000100000050002909,6Hy-mal9-14_S222_2:0.00000100000050002909):0.00041367206913768464,(((4Bt-mal10-3_S220_2:0.000001000000…
(1Bd-fem4-2_S217_2:0.00000100000050002909,((2Bd-mal4-4_S218_1:0.00000100000050002909,2Bd-mal4-4_S218_2:0.00000100000050002909):0.00000100000050002909,(3Bt-fem10-2_S219_1:0.00000100000050002909,((BoleaeF_1:0.00000100000050002909,(BoleaeF_2:0.00000100000050002909,(BoleaeM_1:0.00000100000050002909,BoleaeM_2:0.00221636022715442603):0.00000100000050002909):0.00212750205743941550):0.1327787488512052194…
(2Bd-mal4-4_S218_1:0.00000100000050002909,((1Bd-fem4-2_S217_2:0.00000100000050002909,2Bd-mal4-4_S218_2:0.00000100000050002909):0.01065464020176747073,(3Bt-fem10-2_S219_1:0.00000100000050002909,(((4Bt-mal10-3_S220_2:0.00000100000050002909,(((3Bt-fem10-2_S219_2:0.00000100000050002909,5Hy-fem9-8_S221_1:0.00000100000050002909):0.00000100000050002909,(6Hy-mal9-14_S222_2:0.00000100000050002909,6Hy-mal9…
(((((BoleaeF_2:0.00000100000050002909,BoleaeM_2:0.00000100000050002909):0.00894042157455284328,(BoleaeM_1:0.00000100000050002909,BoleaeF_1:0.00000100000050002909):0.00000100000050002909):0.06156095305164218517,(((6Hy-mal9-14_S222_1:0.00000100000050002909,4Bt-mal10-3_S220_1:0.00000100000050002909):0.00000100000050002909,5Hy-fem9-8_S221_1:0.00000100000050002909):0.00000100000050002909,((3Bt-fem10-2…
((1Bd-fem4-2_S217_2:0.00000100000050002909,2Bd-mal4-4_S218_1:0.00000100000050002909):0.00000100000050002909,(((((6Hy-mal9-14_S222_1:0.00061589279997420032,(5Hy-fem9-8_S221_1:0.00000100000050002909,4Bt-mal10-3_S220_1:0.00000100000050002909):0.00000100000050002909):0.00026761682956653318,(3Bt-fem10-2_S219_2:0.00092691541551504733,((5Hy-fem9-8_S221_2:0.00000100000050002909,6Hy-mal9-14_S222_2:0.00000…
(2Bd-mal4-4_S218_1:0.00000100000050002909,(((((6Hy-mal9-14_S222_1:0.00129513959272085314,5Hy-fem9-8_S221_1:0.00000100000050002909):0.00108969118730867622,(3Bt-fem10-2_S219_1:0.00000100000050002909,4Bt-mal10-3_S220_1:0.00018149420233964797):0.00144379151963232744):0.00070164970784519786,(5Hy-fem9-8_S221_2:0.00115314150940070792,(6Hy-mal9-14_S222_2:0.00276742848682083207,(4Bt-mal10-3_S220_2:0.00352…
(1Bd-fem4-2_S217_2:0.00000100000050002909,((((BoleaeF_1:0.00019251332726601841,((BoleaeM_1:0.00000100000050002909,BoleaeM_2:0.00000100000050002909):0.00000100000050002909,BoleaeF_2:0.00032699447684185278):0.00078992247758648325):0.10192654061628948770,(3Bt-fem10-2_S219_1:0.00034612337889564570,((4Bt-mal10-3_S220_1:0.00000100000050002909,(5Hy-fem9-8_S221_1:0.00000100000050002909,6Hy-mal9-14_S222_1…
(1Bd-fem4-2_S217_2:0.00000100000050002909,(((((BoleaeM_2:0.00000100000050002909,BoleaeF_2:0.00000100000050002909):0.00491633741373984860,(BoleaeF_1:0.00000100000050002909,BoleaeM_1:0.00000100000050002909):0.00491592626163673326):0.07016705261686932704,(3Bt-fem10-2_S219_1:0.00000100000050002909,(3Bt-fem10-2_S219_2:0.00485448802113361104,((((4Bt-mal10-3_S220_1:0.00000100000050002909,4Bt-mal10-3_S22…
(1Bd-fem4-2_S217_2:0.00000100000050002909,(2Bd-mal4-4_S218_2:0.00596497303702024379,((((BoleaeF_2:0.00000100000050002909,BoleaeM_2:0.00000100000050002909):0.00183871575757799024,(BoleaeM_1:0.00000100000050002909,BoleaeF_1:0.00000100000050002909):0.00539385434455302414):0.10583820139200701693,(3Bt-fem10-2_S219_1:0.00000100000050002909,(5Hy-fem9-8_S221_1:0.00000100000050002909,(3Bt-fem10-2_S219_2:0…
((2Bd-mal4-4_S218_1:0.00000100000050002909,(((BoleaeM_2:0.00204397412075884438,BoleaeF_2:0.00000100000050002909):0.00372790733053013964,(BoleaeM_1:0.00000100000050002909,BoleaeF_1:0.00058134170333468257):0.00275102423124648065):0.07951730244394920877,(((4Bt-mal10-3_S220_1:0.00000100000050002909,((6Hy-mal9-14_S222_2:0.00086952850572431014,(5Hy-fem9-8_S221_2:0.00057967451183788747,4Bt-mal10-3_S220_…
((((((BoleaeM_1:0.00030071112319886837,(BoleaeF_1:0.00000100000050002909,BoleaeF_2:0.00000100000050002909):0.00000100000050002909):0.00000100000050002909,BoleaeM_2:0.00030059956769104936):0.09678879429872594420,(((3Bt-fem10-2_S219_1:0.00297638110129416636,5Hy-fem9-8_S221_1:0.00033059526510505888):0.00112283851380064561,(4Bt-mal10-3_S220_1:0.00119091851792004996,(6Hy-mal9-14_S222_2:0.0042910822745…
((2Bd-mal4-4_S218_1:0.00163197626908923098,2Bd-mal4-4_S218_2:0.00396553064138203525):0.00149513122905154446,(1Bd-fem4-2_S217_2:0.00826376604492659594,((3Bt-fem10-2_S219_1:0.00021517769488387420,((6Hy-mal9-14_S222_1:0.00000100000050002909,5Hy-fem9-8_S221_1:0.00045978313983288460):0.00046887244554560861,(3Bt-fem10-2_S219_2:0.00161786922772999466,(4Bt-mal10-3_S220_1:0.00115586845268608133,(4Bt-mal10…
(((((5Hy-fem9-8_S221_1:0.00000100000050002909,3Bt-fem10-2_S219_1:0.00354926106320862036):0.00533902733911255454,4Bt-mal10-3_S220_1:0.00000100000050002909):0.00371431850427493071,(6Hy-mal9-14_S222_1:0.00175359227219044011,(((5Hy-fem9-8_S221_2:0.00000100000050002909,3Bt-fem10-2_S219_2:0.01291452906054433615):0.00714296919668721848,4Bt-mal10-3_S220_2:0.00175559528104114130):0.00000100000050002909,6H…
((((BoleaeM_1:0.00018979836016388735,((BoleaeF_1:0.00000100000050002909,BoleaeM_2:0.00000100000050002909):0.00000100000050002909,BoleaeF_2:0.00000100000050002909):0.00000100000050002909):0.05752595446670680929,(((3Bt-fem10-2_S219_2:0.00210939618764367787,((5Hy-fem9-8_S221_1:0.00000100000050002909,6Hy-mal9-14_S222_1:0.00000100000050002909):0.00027324259420024834,(4Bt-mal10-3_S220_2:0.0008528346212…
(((((BoleaeF_2:0.00000100000050002909,BoleaeM_2:0.00000100000050002909):0.00392355258394989047,(BoleaeM_1:0.00000100000050002909,BoleaeF_1:0.00000100000050002909):0.00187456219948931285):0.07294340015051171966,(4Bt-mal10-3_S220_1:0.00034708810178064393,((6Hy-mal9-14_S222_1:0.00000100000050002909,(4Bt-mal10-3_S220_2:0.00488463094253502317,(5Hy-fem9-8_S221_2:0.00080730753665921712,(5Hy-fem9-8_S221_…
(((BoleaeF_1:0.00263628491207346365,((BoleaeM_2:0.00000100000050002909,BoleaeM_1:0.00000100000050002909):0.00000100000050002909,BoleaeF_2:0.00131663267507517727):0.00000100000050002909):0.04840875563619310290,(((5Hy-fem9-8_S221_2:0.00131841595768471286,6Hy-mal9-14_S222_2:0.00131226204475207360):0.00132119112325614226,(3Bt-fem10-2_S219_2:0.00000100000050002909,4Bt-mal10-3_S220_2:0.0026490874013465…
((2Bd-mal4-4_S218_1:0.00000100000050002909,2Bd-mal4-4_S218_2:0.00000100000050002909):0.00000100000050002909,(((BoleaeF_1:0.00000100000050002909,(BoleaeF_2:0.00000100000050002909,BoleaeM_1:0.00000100000050002909):0.00000100000050002909):0.00000100000050002909,BoleaeM_2:0.00000100000050002909):0.04059689232451584723,(((4Bt-mal10-3_S220_1:0.00000100000050002909,3Bt-fem10-2_S219_1:0.00268262880982171…
(((2Bd-mal4-4_S218_1:0.00000100000050002909,2Bd-mal4-4_S218_2:0.00000100000050002909):0.00000100000050002909,1Bd-fem4-2_S217_2:0.00246851748232978022):0.00246597501141112598,((BoleaeF_1:0.00000100000050002909,(BoleaeM_2:0.00000100000050002909,(BoleaeF_2:0.00000100000050002909,BoleaeM_1:0.00000100000050002909):0.00000100000050002909):0.00246728364235354039):0.04644901767000597648,((3Bt-fem10-2_S21…
(((BoleaeF_1:0.00082754789582338117,((BoleaeF_2:0.00000100000050002909,BoleaeM_2:0.00000100000050002909):0.00000100000050002909,BoleaeM_1:0.00000100000050002909):0.00000100000050002909):0.07412899396048895639,((3Bt-fem10-2_S219_1:0.00000100000050002909,(5Hy-fem9-8_S221_2:0.00000100000050002909,(4Bt-mal10-3_S220_2:0.00000100000050002909,(6Hy-mal9-14_S222_2:0.00000100000050002909,3Bt-fem10-2_S219_2…
(1Bd-fem4-2_S217_2:0.00000100000050002909,((2Bd-mal4-4_S218_1:0.00000100000050002909,2Bd-mal4-4_S218_2:0.00105508942485423355):0.00136783529862742224,((6Hy-mal9-14_S222_1:0.00035135760637646803,(3Bt-fem10-2_S219_1:0.00000100000050002909,(((4Bt-mal10-3_S220_2:0.00000100000050002909,4Bt-mal10-3_S220_1:0.00000100000050002909):0.00000100000050002909,5Hy-fem9-8_S221_1:0.00000100000050002909):0.0000010…
(2Bd-mal4-4_S218_1:0.00000100000050002909,((2Bd-mal4-4_S218_2:0.00000100000050002909,(((((((3Bt-fem10-2_S219_2:0.00000100000050002909,3Bt-fem10-2_S219_1:0.00000100000050002909):0.00000100000050002909,4Bt-mal10-3_S220_2:0.00000100000050002909):0.00000100000050002909,6Hy-mal9-14_S222_2:0.00000100000050002909):0.00000100000050002909,6Hy-mal9-14_S222_1:0.00000100000050002909):0.00000100000050002909,(…
((2Bd-mal4-4_S218_2:0.00104110033696377534,(((BoleaeF_1:0.00000100000050002909,(BoleaeM_2:0.00000100000050002909,BoleaeM_1:0.00000100000050002909):0.00000100000050002909):0.00000100000050002909,BoleaeF_2:0.00000100000050002909):0.03480211429446984639,(3Bt-fem10-2_S219_1:0.00000100000050002909,((4Bt-mal10-3_S220_1:0.00000100000050002909,(5Hy-fem9-8_S221_2:0.00000100000050002909,5Hy-fem9-8_S221_1:0…
((1Bd-fem4-2_S217_2:0.00000100000050002909,(2Bd-mal4-4_S218_2:0.00000100000050002909,(((BoleaeM_2:0.00000100000050002909,BoleaeF_1:0.00000100000050002909):0.00000100000050002909,(BoleaeM_1:0.00000100000050002909,BoleaeF_2:0.00000100000050002909):0.00000100000050002909):0.04288985546655656178,((4Bt-mal10-3_S220_1:0.00160984181349890874,4Bt-mal10-3_S220_2:0.00000100000050002909):0.00000100000050002…
(1Bd-fem4-2_S217_2:0.00000100000050002909,(2Bd-mal4-4_S218_1:0.00000100000050002909,(2Bd-mal4-4_S218_2:0.00592663715642185052,((4Bt-mal10-3_S220_1:0.00000100000050002909,((3Bt-fem10-2_S219_1:0.00110624138700437732,4Bt-mal10-3_S220_2:0.00110535988956646561):0.00000100000050002909,(((6Hy-mal9-14_S222_2:0.00000100000050002909,5Hy-fem9-8_S221_2:0.00000100000050002909):0.00000100000050002909,(3Bt-fem1…
(2Bd-mal4-4_S218_1:0.00000100000050002909,(1Bd-fem4-2_S217_2:0.00089001758351194536,(2Bd-mal4-4_S218_2:0.00266791387940355697,((4Bt-mal10-3_S220_1:0.00000100000050002909,(3Bt-fem10-2_S219_2:0.00088821562926770601,((5Hy-fem9-8_S221_1:0.00000100000050002909,((6Hy-mal9-14_S222_2:0.00000100000050002909,6Hy-mal9-14_S222_1:0.00000100000050002909):0.00000100000050002909,(4Bt-mal10-3_S220_2:0.00000100000…
((((4Bt-mal10-3_S220_1:0.00000100000050002909,((((6Hy-mal9-14_S222_2:0.00000100000050002909,6Hy-mal9-14_S222_1:0.00000100000050002909):0.00000100000050002909,5Hy-fem9-8_S221_2:0.00000100000050002909):0.00000100000050002909,(5Hy-fem9-8_S221_1:0.00000100000050002909,3Bt-fem10-2_S219_1:0.00000100000050002909):0.00000100000050002909):0.00000100000050002909,(4Bt-mal10-3_S220_2:0.00000100000050002909,3…
(1Bd-fem4-2_S217_2:0.00000100000050002909,(2Bd-mal4-4_S218_1:0.00380718521909713436,((4Bt-mal10-3_S220_1:0.00000100000050002909,(((((BoleaeF_1:0.00000100000050002909,BoleaeM_2:0.00000100000050002909):0.00000100000050002909,BoleaeM_1:0.00000100000050002909):0.00000100000050002909,BoleaeF_2:0.00000100000050002909):0.06033762955034287917,4Bt-mal10-3_S220_2:0.00596025344794730641):0.00368005955028185…
(1Bd-fem4-2_S217_2:0.00000100000050002909,((((BoleaeF_2:0.00000100000050002909,BoleaeM_1:0.00000100000050002909):0.00000100000050002909,(BoleaeM_2:0.00000100000050002909,BoleaeF_1:0.00000100000050002909):0.00000100000050002909):0.09167401694677641821,(6Hy-mal9-14_S222_2:0.00334845496719291804,(5Hy-fem9-8_S221_2:0.00000100000050002909,((((3Bt-fem10-2_S219_1:0.00000100000050002909,3Bt-fem10-2_S219_…
(2Bd-mal4-4_S218_1:0.00000100000050002909,(1Bd-fem4-2_S217_2:0.00000100000050002909,(((BoleaeM_1:0.00000100000050002909,((BoleaeF_2:0.00000100000050002909,BoleaeM_2:0.00000100000050002909):0.00000100000050002909,BoleaeF_1:0.00000100000050002909):0.00000100000050002909):0.07142729651404897129,((4Bt-mal10-3_S220_1:0.00039233708289346817,(5Hy-fem9-8_S221_1:0.00039347603025343569,((3Bt-fem10-2_S219_2…
((1Bd-fem4-2_S217_2:0.00000100000050002909,(((6Hy-mal9-14_S222_1:0.00123599241956897764,(6Hy-mal9-14_S222_2:0.00199077829070640807,(4Bt-mal10-3_S220_1:0.00000100000050002909,((((3Bt-fem10-2_S219_2:0.00000100000050002909,3Bt-fem10-2_S219_1:0.00000100000050002909):0.00000100000050002909,5Hy-fem9-8_S221_2:0.00000100000050002909):0.00000100000050002909,4Bt-mal10-3_S220_2:0.00064606545396059820):0.001…
(2Bd-mal4-4_S218_1:0.00223424230238499204,(((6Hy-mal9-14_S222_2:0.00110345708702337263,((5Hy-fem9-8_S221_1:0.00000100000050002909,6Hy-mal9-14_S222_1:0.00000100000050002909):0.00000100000050002909,((4Bt-mal10-3_S220_1:0.00000100000050002909,(3Bt-fem10-2_S219_1:0.00000100000050002909,3Bt-fem10-2_S219_2:0.00000100000050002909):0.00000100000050002909):0.00000100000050002909,(5Hy-fem9-8_S221_2:0.00000…
(2Bd-mal4-4_S218_1:0.00000100000050002909,((2Bd-mal4-4_S218_2:0.00000100000050002909,(((BoleaeF_2:0.00000100000050002909,BoleaeF_1:0.00000100000050002909):0.00000100000050002909,(BoleaeM_1:0.00000100000050002909,BoleaeM_2:0.00000100000050002909):0.00000100000050002909):0.03450675897019357674,(((4Bt-mal10-3_S220_1:0.00000100000050002909,((6Hy-mal9-14_S222_1:0.00000100000050002909,3Bt-fem10-2_S219_…
((((BoleaeF_2:0.00000100000050002909,BoleaeM_2:0.00000100000050002909):0.00212619963333513309,(BoleaeF_1:0.00000100000050002909,BoleaeM_1:0.00000100000050002909):0.00113806943279660781):0.05774895130120608761,((((3Bt-fem10-2_S219_1:0.00000100000050002909,4Bt-mal10-3_S220_1:0.00000100000050002909):0.00000100000050002909,(6Hy-mal9-14_S222_2:0.00135220544352811591,((5Hy-fem9-8_S221_2:0.0008081419182…
((2Bd-mal4-4_S218_1:0.00000100000050002909,((3Bt-fem10-2_S219_1:0.00000100000050002909,((4Bt-mal10-3_S220_1:0.00000100000050002909,(3Bt-fem10-2_S219_2:0.00000100000050002909,4Bt-mal10-3_S220_2:0.00000100000050002909):0.00000100000050002909):0.00000100000050002909,((6Hy-mal9-14_S222_2:0.00064024868618847816,5Hy-fem9-8_S221_2:0.00000100000050002909):0.00032001290946751134,(5Hy-fem9-8_S221_1:0.00000…
(2Bd-mal4-4_S218_1:0.00045849957797904154,(((BoleaeM_2:0.00000100000050002909,(BoleaeF_2:0.00000100000050002909,(BoleaeM_1:0.00000100000050002909,BoleaeF_1:0.00000100000050002909):0.00000100000050002909):0.00000100000050002909):0.02580146397372931610,((3Bt-fem10-2_S219_1:0.00000100000050002909,((5Hy-fem9-8_S221_1:0.00000100000050002909,4Bt-mal10-3_S220_2:0.00000100000050002909):0.0000010000005000…
((2Bd-mal4-4_S218_1:0.00176260888055330966,(2Bd-mal4-4_S218_2:0.00580902538774311604,1Bd-fem4-2_S217_2:0.00576327111855018566):0.00302218670754013114):0.00177203877251354302,((6Hy-mal9-14_S222_1:0.00000100000050002909,(5Hy-fem9-8_S221_1:0.00000100000050002909,((4Bt-mal10-3_S220_2:0.00000100000050002909,(4Bt-mal10-3_S220_1:0.00000100000050002909,(3Bt-fem10-2_S219_2:0.00000100000050002909,3Bt-fem10…
(1Bd-fem4-2_S217_2:0.00000100000050002909,(((5Hy-fem9-8_S221_1:0.00000100000050002909,(((BoleaeM_1:0.00000100000050002909,BoleaeF_2:0.00000100000050002909):0.00000100000050002909,(BoleaeF_1:0.00000100000050002909,BoleaeM_2:0.00000100000050002909):0.00000100000050002909):0.10345773325196637449,((4Bt-mal10-3_S220_1:0.00000100000050002909,4Bt-mal10-3_S220_2:0.00000100000050002909):0.0048834522472495…
((5Hy-fem9-8_S221_1:0.00000100000050002909,(1Bd-fem4-2_S217_2:0.00000100000050002909,2Bd-mal4-4_S218_1:0.00000100000050002909):0.00000100000050002909):0.00000100000050002909,(((((BoleaeF_2:0.00000100000050002909,BoleaeM_2:0.00000100000050002909):0.00000100000050002909,BoleaeF_1:0.00000100000050002909):0.00000100000050002909,BoleaeM_1:0.00000100000050002909):0.06270187408900622372,((((3Bt-fem10-2_…
((2Bd-mal4-4_S218_2:0.00319176730257409152,(2Bd-mal4-4_S218_1:0.00478939540429666223,(5Hy-fem9-8_S221_1:0.00000100000050002909,((BoleaeF_1:0.00000100000050002909,(BoleaeM_2:0.00000100000050002909,(BoleaeM_1:0.00000100000050002909,BoleaeF_2:0.00000100000050002909):0.00000100000050002909):0.00000100000050002909):0.05897622118525214924,((4Bt-mal10-3_S220_1:0.00000100000050002909,4Bt-mal10-3_S220_2:0…
(((2Bd-mal4-4_S218_2:0.00000100000050002909,1Bd-fem4-2_S217_2:0.00000100000050002909):0.00155874866068281812,(((BoleaeM_2:0.00000100000050002909,BoleaeF_2:0.00000100000050002909):0.00321391512877624826,(BoleaeF_1:0.00000100000050002909,BoleaeM_1:0.00000100000050002909):0.00145921322490636697):0.07324194358501612268,(3Bt-fem10-2_S219_1:0.00608610095651488867,(4Bt-mal10-3_S220_1:0.00000100000050002…
(2Bd-mal4-4_S218_1:0.00000100000050002909,((((BoleaeM_2:0.00037304361776014527,BoleaeF_2:0.00000100000050002909):0.00416964349241790919,(BoleaeM_1:0.00000100000050002909,BoleaeF_1:0.00000100000050002909):0.00303822915328551962):0.06309000522888229268,(((((5Hy-fem9-8_S221_2:0.00000100000050002909,6Hy-mal9-14_S222_2:0.00000100000050002909):0.00000100000050002909,(6Hy-mal9-14_S222_1:0.00000100000050…
(((((BoleaeM_1:0.00000100000050002909,((BoleaeF_2:0.00000100000050002909,BoleaeF_1:0.00000100000050002909):0.00000100000050002909,BoleaeM_2:0.00000100000050002909):0.00000100000050002909):0.05638630891901213332,((3Bt-fem10-2_S219_1:0.00000100000050002909,4Bt-mal10-3_S220_1:0.00000100000050002909):0.00000100000050002909,((3Bt-fem10-2_S219_2:0.00000100000050002909,6Hy-mal9-14_S222_1:0.0000010000005…
(2Bd-mal4-4_S218_1:0.00000100000050002909,((((BoleaeM_2:0.00113654102213844540,BoleaeF_2:0.00000100000050002909):0.00259864503496792104,(BoleaeM_1:0.00113654724740989890,BoleaeF_1:0.00000100000050002909):0.00197027655887767415):0.03165666285438516886,((((4Bt-mal10-3_S220_2:0.00000100000050002909,4Bt-mal10-3_S220_1:0.00000100000050002909):0.00000100000050002909,(5Hy-fem9-8_S221_2:0.000001000000500…
(2Bd-mal4-4_S218_1:0.00000100000050002909,((((4Bt-mal10-3_S220_1:0.00108316239634450510,((4Bt-mal10-3_S220_2:0.00054029220741069457,((5Hy-fem9-8_S221_1:0.00000100000050002909,(5Hy-fem9-8_S221_2:0.00000100000050002909,6Hy-mal9-14_S222_2:0.00000100000050002909):0.00000100000050002909):0.00000100000050002909,6Hy-mal9-14_S222_1:0.00000100000050002909):0.00000100000050002909):0.00000100000050002909,3B…
((((4Bt-mal10-3_S220_1:0.00000100000050002909,(3Bt-fem10-2_S219_1:0.00094094810827683806,((3Bt-fem10-2_S219_2:0.00382079642270887702,4Bt-mal10-3_S220_2:0.00188705900052398316):0.00189043938509630906,((6Hy-mal9-14_S222_1:0.00000100000050002909,6Hy-mal9-14_S222_2:0.00000100000050002909):0.00000100000050002909,(5Hy-fem9-8_S221_2:0.00189591256226488659,5Hy-fem9-8_S221_1:0.00189671467181887774):0.0000…
((((3Bt-fem10-2_S219_2:0.00115224082853440635,((4Bt-mal10-3_S220_2:0.00000100000050002909,((5Hy-fem9-8_S221_1:0.00000100000050002909,(6Hy-mal9-14_S222_2:0.00000100000050002909,5Hy-fem9-8_S221_2:0.00000100000050002909):0.00000100000050002909):0.00000100000050002909,6Hy-mal9-14_S222_1:0.00000100000050002909):0.00000100000050002909):0.00000100000050002909,(4Bt-mal10-3_S220_1:0.00000100000050002909,3…
(((((BoleaeF_2:0.00030122543832629471,BoleaeM_2:0.00000100000050002909):0.00352251176775320897,(BoleaeF_1:0.00060260464998185812,BoleaeM_1:0.00000100000050002909):0.00196187775759939934):0.06834521947621988169,(((3Bt-fem10-2_S219_1:0.00000100000050002909,5Hy-fem9-8_S221_1:0.00000100000050002909):0.00000100000050002909,((((6Hy-mal9-14_S222_1:0.00000100000050002909,3Bt-fem10-2_S219_2:0.000001000000…
(2Bd-mal4-4_S218_1:0.00000100000050002909,((((BoleaeF_2:0.00000100000050002909,BoleaeM_2:0.00000100000050002909):0.00192969255522437906,(BoleaeF_1:0.00000100000050002909,BoleaeM_1:0.00000100000050002909):0.00000100000050002909):0.05754432375440096670,(5Hy-fem9-8_S221_1:0.00000100000050002909,(3Bt-fem10-2_S219_1:0.00000100000050002909,(4Bt-mal10-3_S220_1:0.00000100000050002909,((3Bt-fem10-2_S219_2…
(((1Bd-fem4-2_S217_2:0.00063567720467481656,2Bd-mal4-4_S218_2:0.00127311660694344659):0.00191004987417637087,2Bd-mal4-4_S218_1:0.00000100000050002909):0.00000100000050002909,(((BoleaeM_2:0.00126867666965321661,BoleaeF_2:0.00000100000050002909):0.00232478756049480035,(BoleaeM_1:0.00383139861743871319,BoleaeF_1:0.00000100000050002909):0.00214667075914446283):0.12027680460589713907,((5Hy-fem9-8_S221…
(((((BoleaeF_1:0.00000100000050002909,(BoleaeF_2:0.00337239375925511235,(BoleaeM_2:0.00000100000050002909,BoleaeM_1:0.00000100000050002909):0.00000100000050002909):0.00340939778514180334):0.04547987924355002820,(((6Hy-mal9-14_S222_1:0.00000100000050002909,(4Bt-mal10-3_S220_1:0.00000100000050002909,4Bt-mal10-3_S220_2:0.00000100000050002909):0.00000100000050002909):0.00000100000050002909,3Bt-fem10-…
((2Bd-mal4-4_S218_1:0.00000100000050002909,(2Bd-mal4-4_S218_2:0.00402945351618887605,(((BoleaeM_2:0.00000100000050002909,BoleaeF_2:0.00000100000050002909):0.00853457005627702298,(BoleaeF_1:0.00000100000050002909,BoleaeM_1:0.00000100000050002909):0.00000100000050002909):0.11803106286220586829,((((4Bt-mal10-3_S220_2:0.00000100000050002909,5Hy-fem9-8_S221_2:0.00000100000050002909):0.0000010000005000…
(((((BoleaeM_1:0.00000100000050002909,(BoleaeF_2:0.00065436993407875512,(BoleaeM_2:0.00000100000050002909,BoleaeF_1:0.00000100000050002909):0.00000100000050002909):0.00131411341457974900):0.07460722616537679430,(((3Bt-fem10-2_S219_2:0.00206170181959684611,(4Bt-mal10-3_S220_1:0.00065439642290136563,(3Bt-fem10-2_S219_1:0.00130994632372757511,4Bt-mal10-3_S220_2:0.00000100000050002909):0.000001000000…
(((2Bd-mal4-4_S218_2:0.00131069433492904180,1Bd-fem4-2_S217_2:0.00000100000050002909):0.00538724079652052375,((BoleaeM_1:0.00000100000050002909,((BoleaeF_1:0.00000100000050002909,BoleaeM_2:0.00000100000050002909):0.00000100000050002909,BoleaeF_2:0.00000100000050002909):0.00130020525006029042):0.08266384226087142295,(5Hy-fem9-8_S221_2:0.00262273404636803814,((3Bt-fem10-2_S219_2:0.00263194337124842…
((((BoleaeM_1:0.00000100000050002909,(BoleaeF_2:0.00000100000050002909,(BoleaeM_2:0.00000100000050002909,BoleaeF_1:0.00000100000050002909):0.00000100000050002909):0.00000100000050002909):0.08104772320775063821,(3Bt-fem10-2_S219_1:0.00000100000050002909,((6Hy-mal9-14_S222_1:0.00000100000050002909,((6Hy-mal9-14_S222_2:0.00000100000050002909,5Hy-fem9-8_S221_2:0.00000100000050002909):0.00039331570447…
(1Bd-fem4-2_S217_2:0.00000100000050002909,(((BoleaeF_2:0.00000100000050002909,(BoleaeF_1:0.00000100000050002909,(BoleaeM_1:0.00000100000050002909,BoleaeM_2:0.00000100000050002909):0.00000100000050002909):0.00000100000050002909):0.07687186306549717574,(4Bt-mal10-3_S220_1:0.00000100000050002909,((3Bt-fem10-2_S219_1:0.00000100000050002909,3Bt-fem10-2_S219_2:0.00000100000050002909):0.0000010000005000…
(((((BoleaeM_1:0.00000100000050002909,BoleaeF_2:0.00000100000050002909):0.00000100000050002909,(BoleaeM_2:0.00000100000050002909,BoleaeF_1:0.00000100000050002909):0.00000100000050002909):0.08078728185093435321,((3Bt-fem10-2_S219_1:0.00339733394577699035,4Bt-mal10-3_S220_1:0.00000100000050002909):0.00119109601225537271,(5Hy-fem9-8_S221_1:0.00000100000050002909,(6Hy-mal9-14_S222_1:0.000001000000500…
(((((BoleaeF_2:0.00000100000050002909,(BoleaeF_1:0.00000100000050002909,BoleaeM_2:0.00000100000050002909):0.00000100000050002909):0.00000100000050002909,BoleaeM_1:0.00000100000050002909):0.05710777839557607677,(3Bt-fem10-2_S219_1:0.00000100000050002909,(3Bt-fem10-2_S219_2:0.00526518396953124142,(4Bt-mal10-3_S220_1:0.00000100000050002909,(5Hy-fem9-8_S221_2:0.00000100000050002909,(5Hy-fem9-8_S221_1…
(2Bd-mal4-4_S218_2:0.00269524449294402443,((1Bd-fem4-2_S217_2:0.00090142823373282337,((5Hy-fem9-8_S221_1:0.00000100000050002909,((4Bt-mal10-3_S220_1:0.00000100000050002909,3Bt-fem10-2_S219_1:0.00000100000050002909):0.00089547382385041360,(((4Bt-mal10-3_S220_2:0.00000100000050002909,3Bt-fem10-2_S219_2:0.00000100000050002909):0.00000100000050002909,6Hy-mal9-14_S222_1:0.00000100000050002909):0.00000…
(((2Bd-mal4-4_S218_1:0.00000100000050002909,2Bd-mal4-4_S218_2:0.00000100000050002909):0.00000100000050002909,1Bd-fem4-2_S217_2:0.02879381493330132255):0.00958964933817360761,((4Bt-mal10-3_S220_1:0.00709148115035110587,((3Bt-fem10-2_S219_1:0.00133129588252104162,((3Bt-fem10-2_S219_2:0.00544370490942179541,((4Bt-mal10-3_S220_2:0.00690368831388568291,5Hy-fem9-8_S221_2:0.00000100000050002909):0.00000…
(((BoleaeF_1:0.00000100000050002909,((BoleaeF_2:0.00000100000050002909,BoleaeM_1:0.00000100000050002909):0.00000100000050002909,BoleaeM_2:0.00000100000050002909):0.00235510238414420861):0.08856252627230028207,((2Bd-mal4-4_S218_2:0.00708177448860589000,1Bd-fem4-2_S217_2:0.00000100000050002909):0.00000100000050002909,(((3Bt-fem10-2_S219_2:0.00000100000050002909,(((6Hy-mal9-14_S222_1:0.0000010000005…
((2Bd-mal4-4_S218_1:0.00000100000050002909,1Bd-fem4-2_S217_2:0.00000100000050002909):0.00000100000050002909,(((BoleaeF_1:0.00242237085094730792,(BoleaeF_2:0.00215635965229662952,(BoleaeM_2:0.00000100000050002909,BoleaeM_1:0.00000100000050002909):0.00000100000050002909):0.00189939580399438985):0.09503402103327092398,((6Hy-mal9-14_S222_2:0.00000100000050002909,(3Bt-fem10-2_S219_2:0.0000010000005000…
(2Bd-mal4-4_S218_1:0.00074744881536762905,(((((((((6Hy-mal9-14_S222_2:0.00000100000050002909,4Bt-mal10-3_S220_2:0.00000100000050002909):0.00000100000050002909,4Bt-mal10-3_S220_1:0.00000100000050002909):0.00000100000050002909,3Bt-fem10-2_S219_2:0.00000100000050002909):0.00000100000050002909,(5Hy-fem9-8_S221_2:0.00074802936668464347,5Hy-fem9-8_S221_1:0.00074767238730901820):0.00000100000050002909):…
((2Bd-mal4-4_S218_1:0.00000100000050002909,(2Bd-mal4-4_S218_2:0.00140758106201746948,((BoleaeF_1:0.00000100000050002909,(BoleaeM_1:0.00000100000050002909,(BoleaeM_2:0.00000100000050002909,BoleaeF_2:0.00000100000050002909):0.00131604320451521317):0.00131983400578276357):0.06103259183955256351,((6Hy-mal9-14_S222_2:0.00000100000050002909,(4Bt-mal10-3_S220_2:0.00000100000050002909,5Hy-fem9-8_S221_2:0…
((2Bd-mal4-4_S218_2:0.00523323505931793352,(((((4Bt-mal10-3_S220_2:0.00391821382189851391,6Hy-mal9-14_S222_2:0.00000100000050002909):0.00796992612331388905,((5Hy-fem9-8_S221_2:0.00000100000050002909,3Bt-fem10-2_S219_1:0.00000100000050002909):0.00000100000050002909,3Bt-fem10-2_S219_2:0.00000100000050002909):0.00000100000050002909):0.00000100000050002909,5Hy-fem9-8_S221_1:0.00064562647482380609):0.…
((((((BoleaeF_2:0.00000100000050002909,BoleaeM_2:0.00000100000050002909):0.00651413834100377214,(BoleaeF_1:0.00000100000050002909,BoleaeM_1:0.00059873035923956031):0.00227347941766704994):0.05658198054697601009,(4Bt-mal10-3_S220_1:0.00044850655522815685,((((3Bt-fem10-2_S219_1:0.00090063680754117414,(5Hy-fem9-8_S221_2:0.00000100000050002909,3Bt-fem10-2_S219_2:0.00029990937762221665):0.000299857390…
((((BoleaeM_2:0.00000100000050002909,BoleaeF_2:0.00000100000050002909):0.00441475475735329196,(BoleaeF_1:0.00000100000050002909,BoleaeM_1:0.00000100000050002909):0.00156775291730766966):0.08049922942684971383,(((5Hy-fem9-8_S221_1:0.00054021499110219816,((3Bt-fem10-2_S219_1:0.00000100000050002909,3Bt-fem10-2_S219_2:0.00000100000050002909):0.00000100000050002909,5Hy-fem9-8_S221_2:0.0065679134481412…
(((2Bd-mal4-4_S218_2:0.00065451685492016532,2Bd-mal4-4_S218_1:0.00000100000050002909):0.00483356673707165205,(((BoleaeF_1:0.00000100000050002909,(BoleaeF_2:0.00000100000050002909,BoleaeM_1:0.00000100000050002909):0.00000100000050002909):0.00000100000050002909,BoleaeM_2:0.00000100000050002909):0.07001016683527995499,(((5Hy-fem9-8_S221_1:0.00000100000050002909,((5Hy-fem9-8_S221_2:0.0006401920268506…
((2Bd-mal4-4_S218_2:0.00120460142644635091,(2Bd-mal4-4_S218_1:0.00000100000050002909,((BoleaeF_1:0.00000100000050002909,(BoleaeM_1:0.00000100000050002909,(BoleaeF_2:0.00000100000050002909,BoleaeM_2:0.00000100000050002909):0.00000100000050002909):0.00239304328894198197):0.08047986669589790587,((3Bt-fem10-2_S219_1:0.00000100000050002909,(5Hy-fem9-8_S221_1:0.00359248210661605640,(5Hy-fem9-8_S221_2:0…
(1Bd-fem4-2_S217_2:0.00073083996806312158,((((BoleaeF_2:0.00000100000050002909,(BoleaeF_1:0.00000100000050002909,BoleaeM_2:0.00000100000050002909):0.00000100000050002909):0.00000100000050002909,BoleaeM_1:0.00000100000050002909):0.11188472719758868479,(3Bt-fem10-2_S219_1:0.00216271088059920985,((5Hy-fem9-8_S221_1:0.00000100000050002909,(5Hy-fem9-8_S221_2:0.00071402953071866609,(3Bt-fem10-2_S219_2:…
(1Bd-fem4-2_S217_2:0.00000100000050002909,(((((BoleaeF_2:0.00000100000050002909,BoleaeM_2:0.00000100000050002909):0.00191256354719836230,(BoleaeF_1:0.00000100000050002909,BoleaeM_1:0.00000100000050002909):0.00000100000050002909):0.07463089343497829320,(3Bt-fem10-2_S219_1:0.00046801559948930939,(6Hy-mal9-14_S222_1:0.00095024840439104615,(5Hy-fem9-8_S221_1:0.00000100000050002909,(5Hy-fem9-8_S221_2:…
((2Bd-mal4-4_S218_1:0.00000100000050002909,(2Bd-mal4-4_S218_2:0.00000100000050002909,((((BoleaeM_1:0.00000100000050002909,BoleaeF_1:0.00000100000050002909):0.00000100000050002909,BoleaeF_2:0.00000100000050002909):0.00000100000050002909,BoleaeM_2:0.00000100000050002909):0.03400272550567452756,(((4Bt-mal10-3_S220_2:0.00332678663821289093,4Bt-mal10-3_S220_1:0.00335033304525153520):0.0000010000005000…
(((((BoleaeF_2:0.00000100000050002909,BoleaeM_2:0.00000100000050002909):0.00513187731865805477,(BoleaeF_1:0.00000100000050002909,BoleaeM_1:0.00000100000050002909):0.00138592103922555122):0.03703606556268362882,((3Bt-fem10-2_S219_1:0.00039815310071819317,(5Hy-fem9-8_S221_1:0.00000100000050002909,6Hy-mal9-14_S222_1:0.00039654596036450731):0.00039603956834818150):0.00073140616995292585,((4Bt-mal10-3…
(((((BoleaeF_1:0.00000100000050002909,BoleaeF_2:0.00000100000050002909):0.00000100000050002909,(BoleaeM_2:0.00000100000050002909,BoleaeM_1:0.00000100000050002909):0.00000100000050002909):0.08516747601186787364,(((5Hy-fem9-8_S221_1:0.00000100000050002909,5Hy-fem9-8_S221_2:0.00000100000050002909):0.00000100000050002909,(4Bt-mal10-3_S220_1:0.00251120856556487620,(6Hy-mal9-14_S222_1:0.000001000000500…
(1Bd-fem4-2_S217_2:0.00000100000050002909,((((5Hy-fem9-8_S221_2:0.00000100000050002909,((6Hy-mal9-14_S222_2:0.00000100000050002909,3Bt-fem10-2_S219_2:0.00221840684754805130):0.00000100000050002909,((4Bt-mal10-3_S220_1:0.00000100000050002909,4Bt-mal10-3_S220_2:0.00000100000050002909):0.00000100000050002909,3Bt-fem10-2_S219_1:0.00000100000050002909):0.00221500141426471701):0.00221556869290798859):0…
(((4Bt-mal10-3_S220_1:0.00078991637701019161,(3Bt-fem10-2_S219_1:0.00081000134802665478,((5Hy-fem9-8_S221_1:0.00000100000050002909,(5Hy-fem9-8_S221_2:0.00000100000050002909,((3Bt-fem10-2_S219_2:0.00699978537053768529,4Bt-mal10-3_S220_2:0.00605142438358536629):0.00165106516911533714,6Hy-mal9-14_S222_2:0.00083932829603237556):0.00000100000050002909):0.00083993732090242856):0.00253679832193626741,6H…
(2Bd-mal4-4_S218_1:0.00000100000050002909,((1Bd-fem4-2_S217_2:0.00053031725194883949,2Bd-mal4-4_S218_2:0.00136280157339144724):0.00990724354782581904,((4Bt-mal10-3_S220_1:0.00064909076055302264,(((5Hy-fem9-8_S221_2:0.00094809873064864226,4Bt-mal10-3_S220_2:0.00380238698483623605):0.00047056878404222712,5Hy-fem9-8_S221_1:0.00000100000050002909):0.00000100000050002909,(6Hy-mal9-14_S222_1:0.00047176…
((2Bd-mal4-4_S218_1:0.00000100000050002909,((BoleaeM_2:0.00000100000050002909,(BoleaeF_1:0.00000100000050002909,(BoleaeF_2:0.00000100000050002909,BoleaeM_1:0.00000100000050002909):0.00000100000050002909):0.00000100000050002909):0.02729309567544044648,(4Bt-mal10-3_S220_2:0.00139243029981762131,((6Hy-mal9-14_S222_2:0.00000100000050002909,(3Bt-fem10-2_S219_2:0.00000100000050002909,3Bt-fem10-2_S219_1…
(((((((5Hy-fem9-8_S221_2:0.00036990112461968876,5Hy-fem9-8_S221_1:0.00000100000050002909):0.00036992712012878570,(6Hy-mal9-14_S222_1:0.00000100000050002909,4Bt-mal10-3_S220_1:0.00000100000050002909):0.00000100000050002909):0.00000100000050002909,((3Bt-fem10-2_S219_1:0.00000100000050002909,3Bt-fem10-2_S219_2:0.00000100000050002909):0.00000100000050002909,(6Hy-mal9-14_S222_2:0.00000100000050002909,…
(1Bd-fem4-2_S217_2:0.02426202004465110793,((2Bd-mal4-4_S218_1:0.00000100000050002909,2Bd-mal4-4_S218_2:0.00000100000050002909):0.01930822696843021921,(((BoleaeM_1:0.00000100000050002909,(BoleaeF_1:0.00000100000050002909,BoleaeM_2:0.00000100000050002909):0.00000100000050002909):0.00000100000050002909,BoleaeF_2:0.00000100000050002909):0.05551437945690109593,((3Bt-fem10-2_S219_1:0.000001000000500029…
(2Bd-mal4-4_S218_1:0.00121549875082390606,((2Bd-mal4-4_S218_2:0.00400306230807079538,1Bd-fem4-2_S217_2:0.00706111834938634615):0.00819155814776404909,((((5Hy-fem9-8_S221_2:0.00000100000050002909,(6Hy-mal9-14_S222_2:0.00236155715558785794,4Bt-mal10-3_S220_2:0.00000100000050002909):0.00620149168323028913):0.00094008885731326373,(3Bt-fem10-2_S219_2:0.00000100000050002909,(5Hy-fem9-8_S221_1:0.0009375…
(((2Bd-mal4-4_S218_2:0.00990711714267799443,1Bd-fem4-2_S217_2:0.00000100000050002909):0.01008176898614816970,(((BoleaeF_1:0.00000100000050002909,(BoleaeF_2:0.00000100000050002909,BoleaeM_1:0.00000100000050002909):0.00000100000050002909):0.00000100000050002909,BoleaeM_2:0.00000100000050002909):0.05876115296491395135,(3Bt-fem10-2_S219_1:0.00000100000050002909,(4Bt-mal10-3_S220_1:0.00498824901167989…
(2Bd-mal4-4_S218_1:0.00000100000050002909,(((((((4Bt-mal10-3_S220_1:0.00000100000050002909,5Hy-fem9-8_S221_2:0.00000100000050002909):0.00000100000050002909,6Hy-mal9-14_S222_1:0.00000100000050002909):0.00000100000050002909,5Hy-fem9-8_S221_1:0.00348725576823142929):0.00000100000050002909,(4Bt-mal10-3_S220_2:0.00348625439109868452,(3Bt-fem10-2_S219_2:0.00000100000050002909,3Bt-fem10-2_S219_1:0.00000…
((2Bd-mal4-4_S218_1:0.00143829683014737070,(2Bd-mal4-4_S218_2:0.01650368599335270969,((BoleaeM_1:0.00020657372827834986,(BoleaeF_1:0.00000100000050002909,(BoleaeM_2:0.00000100000050002909,BoleaeF_2:0.00000100000050002909):0.00020726376055959605):0.00000100000050002909):0.08906539925479539654,(6Hy-mal9-14_S222_1:0.00217342435556576972,(4Bt-mal10-3_S220_1:0.00373584077463894049,((6Hy-mal9-14_S222_2…
(1Bd-fem4-2_S217_2:0.00000100000050002909,(2Bd-mal4-4_S218_2:0.01796227787239529014,(2Bd-mal4-4_S218_1:0.00000100000050002909,((6Hy-mal9-14_S222_1:0.00220878247633973616,((6Hy-mal9-14_S222_2:0.00501516377729597715,5Hy-fem9-8_S221_2:0.00000100000050002909):0.00109900965890528338,5Hy-fem9-8_S221_1:0.00000100000050002909):0.00279389483315034114):0.00000100000050002909,(((BoleaeM_1:0.0000010000005000…
((2Bd-mal4-4_S218_2:0.00721247100944033635,1Bd-fem4-2_S217_2:0.00489277076201657165):0.00521282482744124011,(((BoleaeF_1:0.00000100000050002909,(BoleaeM_1:0.00000100000050002909,(BoleaeF_2:0.00000100000050002909,BoleaeM_2:0.00000100000050002909):0.00000100000050002909):0.00000100000050002909):0.05482528993774214710,((4Bt-mal10-3_S220_1:0.00218541584000252198,(4Bt-mal10-3_S220_2:0.0027882884823086…
(((((((4Bt-mal10-3_S220_2:0.00000100000050002909,4Bt-mal10-3_S220_1:0.00000100000050002909):0.00000100000050002909,3Bt-fem10-2_S219_2:0.00000100000050002909):0.00000100000050002909,3Bt-fem10-2_S219_1:0.00000100000050002909):0.00000100000050002909,(6Hy-mal9-14_S222_2:0.00000100000050002909,(5Hy-fem9-8_S221_1:0.00000100000050002909,(5Hy-fem9-8_S221_2:0.00000100000050002909,6Hy-mal9-14_S222_1:0.0000…
((((6Hy-mal9-14_S222_1:0.00000100000050002909,2Bd-mal4-4_S218_2:0.00000100000050002909):0.00000100000050002909,2Bd-mal4-4_S218_1:0.00000100000050002909):0.00000100000050002909,5Hy-fem9-8_S221_1:0.00000100000050002909):0.00000100000050002909,((1Bd-fem4-2_S217_2:0.00000100000050002909,(((4Bt-mal10-3_S220_2:0.00000100000050002909,4Bt-mal10-3_S220_1:0.00000100000050002909):0.00000100000050002909,3Bt-…
((2Bd-mal4-4_S218_1:0.00000100000050002909,((((BoleaeM_1:0.00000100000050002909,BoleaeF_2:0.00000100000050002909):0.00000100000050002909,BoleaeM_2:0.00000100000050002909):0.00000100000050002909,BoleaeF_1:0.00000100000050002909):0.08010241875649486143,((6Hy-mal9-14_S222_1:0.00000100000050002909,5Hy-fem9-8_S221_1:0.00000100000050002909):0.00110442353567427446,((((3Bt-fem10-2_S219_1:0.00000100000050…
((((((4Bt-mal10-3_S220_1:0.00000100000050002909,4Bt-mal10-3_S220_2:0.00000100000050002909):0.00276715239521277542,(6Hy-mal9-14_S222_2:0.00000100000050002909,5Hy-fem9-8_S221_2:0.00000100000050002909):0.00000100000050002909):0.00554005855905978332,(3Bt-fem10-2_S219_2:0.00000100000050002909,3Bt-fem10-2_S219_1:0.00000100000050002909):0.00000100000050002909):0.00192653504426611014,(5Hy-fem9-8_S221_1:0…
((1Bd-fem4-2_S217_2:0.00000100000050002909,2Bd-mal4-4_S218_1:0.00000100000050002909):0.00000100000050002909,(((BoleaeF_1:0.00000100000050002909,(BoleaeM_1:0.00088970549095812774,(BoleaeF_2:0.00088925290217058725,BoleaeM_2:0.00000100000050002909):0.00269640154836813667):0.00043906570502106257):0.09281023996796215758,((((5Hy-fem9-8_S221_1:0.00000100000050002909,6Hy-mal9-14_S222_1:0.0000010000005000…
(((2Bd-mal4-4_S218_2:0.00755065072426834918,((BoleaeM_2:0.00052534842687584037,(BoleaeF_2:0.00000100000050002909,(BoleaeF_1:0.00000100000050002909,BoleaeM_1:0.00000100000050002909):0.00026274735852924522):0.00000100000050002909):0.04843501693563850852,((((5Hy-fem9-8_S221_2:0.00000100000050002909,6Hy-mal9-14_S222_2:0.00000100000050002909):0.00000100000050002909,3Bt-fem10-2_S219_2:0.000001000000500…
((((4Bt-mal10-3_S220_1:0.00000100000050002909,5Hy-fem9-8_S221_1:0.00015803261180339737):0.00204122188557422394,(6Hy-mal9-14_S222_1:0.00233386087145626272,(3Bt-fem10-2_S219_1:0.00000100000050002909,(3Bt-fem10-2_S219_2:0.00031670709045288477,(6Hy-mal9-14_S222_2:0.00498912337321917761,(4Bt-mal10-3_S220_2:0.00015739692342861693,5Hy-fem9-8_S221_2:0.00000100000050002909):0.00368418159687051126):0.00694…
((((BoleaeM_2:0.00000100000050002909,(BoleaeF_2:0.00000100000050002909,BoleaeM_1:0.00000100000050002909):0.00000100000050002909):0.00000100000050002909,BoleaeF_1:0.00000100000050002909):0.05790332422785256922,((3Bt-fem10-2_S219_1:0.00000100000050002909,(3Bt-fem10-2_S219_2:0.00000100000050002909,((4Bt-mal10-3_S220_2:0.00000100000050002909,5Hy-fem9-8_S221_2:0.00160802112385327318):0.002706627526680…
(2Bd-mal4-4_S218_1:0.00342032285372506585,((((BoleaeF_1:0.00000100000050002909,BoleaeM_1:0.00000100000050002909):0.00000100000050002909,(BoleaeM_2:0.00000100000050002909,BoleaeF_2:0.00000100000050002909):0.00000100000050002909):0.07977515757275729924,(6Hy-mal9-14_S222_1:0.00149961163686260159,(5Hy-fem9-8_S221_1:0.00000100000050002909,((6Hy-mal9-14_S222_2:0.00296829676241106705,((5Hy-fem9-8_S221_2…
(((2Bd-mal4-4_S218_2:0.00181577667143501659,1Bd-fem4-2_S217_2:0.00420588614465439159):0.00125017557004719463,((BoleaeF_2:0.00000100000050002909,(BoleaeF_1:0.00000100000050002909,(BoleaeM_1:0.00000100000050002909,BoleaeM_2:0.00000100000050002909):0.00000100000050002909):0.00000100000050002909):0.04917504753818547486,(3Bt-fem10-2_S219_1:0.00000100000050002909,((5Hy-fem9-8_S221_2:0.00031511857484904…
((1Bd-fem4-2_S217_2:0.00000100000050002909,(2Bd-mal4-4_S218_2:0.00583469613283541660,((BoleaeF_2:0.00000100000050002909,(BoleaeF_1:0.00121926417499042760,(BoleaeM_2:0.00000100000050002909,BoleaeM_1:0.00000100000050002909):0.00000100000050002909):0.00244302594086780222):0.08391820086904830389,(3Bt-fem10-2_S219_1:0.00000100000050002909,(3Bt-fem10-2_S219_2:0.00612456716591400826,(((6Hy-mal9-14_S222_…
(1Bd-fem4-2_S217_2:0.00000100000050002909,(2Bd-mal4-4_S218_2:0.00200914532815097769,(2Bd-mal4-4_S218_1:0.00000100000050002909,((BoleaeF_1:0.00057831684637385972,(BoleaeM_1:0.00000100000050002909,(BoleaeM_2:0.00000100000050002909,BoleaeF_2:0.00321049575508821055):0.00000100000050002909):0.00091603882592750877):0.07852722516405773179,(3Bt-fem10-2_S219_1:0.00315348329884809720,(3Bt-fem10-2_S219_2:0.…
(1Bd-fem4-2_S217_2:0.00000100000050002909,(2Bd-mal4-4_S218_2:0.00887021554659856055,(2Bd-mal4-4_S218_1:0.00000100000050002909,((BoleaeF_1:0.00050516111459717871,((BoleaeF_2:0.00328705875893474039,BoleaeM_2:0.00000100000050002909):0.00073032954319001168,BoleaeM_1:0.00035852624585321665):0.00206245793437026840):0.09347250057325526273,(3Bt-fem10-2_S219_1:0.00140688308054591005,(5Hy-fem9-8_S221_1:0.0…
(1Bd-fem4-2_S217_2:0.00000100000050002909,((2Bd-mal4-4_S218_1:0.00000100000050002909,2Bd-mal4-4_S218_2:0.00000100000050002909):0.00000100000050002909,((BoleaeF_2:0.00000100000050002909,((BoleaeF_1:0.00000100000050002909,BoleaeM_1:0.00000100000050002909):0.00000100000050002909,BoleaeM_2:0.00000100000050002909):0.00070040953024270330):0.02948607119020662387,(((((5Hy-fem9-8_S221_1:0.0000010000005000…
((2Bd-mal4-4_S218_1:0.00000100000050002909,(2Bd-mal4-4_S218_2:0.01306265616976457627,((BoleaeF_1:0.00000100000050002909,(BoleaeF_2:0.00571869717090067210,(BoleaeM_2:0.00000100000050002909,BoleaeM_1:0.00069954684821604612):0.00000100000050002909):0.00353604449274339070):0.04878226950718641403,(3Bt-fem10-2_S219_1:0.00059403452760011823,((3Bt-fem10-2_S219_2:0.00711763566192743537,5Hy-fem9-8_S221_2:0…
(2Bd-mal4-4_S218_1:0.00207563504178857969,((((BoleaeM_2:0.00000100000050002909,BoleaeF_2:0.00000100000050002909):0.00131136902076159421,(BoleaeF_1:0.00000100000050002909,BoleaeM_1:0.00000100000050002909):0.00023067252293091145):0.07422269682255375201,(5Hy-fem9-8_S221_1:0.00000100000050002909,(((4Bt-mal10-3_S220_2:0.00354430415819635301,6Hy-mal9-14_S222_1:0.00050058747716435678):0.0000010000005000…
(2Bd-mal4-4_S218_1:0.00000100000050002909,((1Bd-fem4-2_S217_2:0.00167262512487891869,2Bd-mal4-4_S218_2:0.00000100000050002909):0.00000100000050002909,(4Bt-mal10-3_S220_1:0.00164884912713016271,((6Hy-mal9-14_S222_1:0.00000100000050002909,((5Hy-fem9-8_S221_1:0.00000100000050002909,((6Hy-mal9-14_S222_2:0.00000100000050002909,5Hy-fem9-8_S221_2:0.00000100000050002909):0.00000100000050002909,(3Bt-fem10…
((((4Bt-mal10-3_S220_1:0.00123092492777745403,(5Hy-fem9-8_S221_1:0.00373320061690644422,(6Hy-mal9-14_S222_1:0.00123572779254270643,((3Bt-fem10-2_S219_2:0.00248900101849948430,4Bt-mal10-3_S220_2:0.00373057180304916126):0.00123258367318024916,((3Bt-fem10-2_S219_1:0.00000100000050002909,6Hy-mal9-14_S222_2:0.00000100000050002909):0.00000100000050002909,5Hy-fem9-8_S221_2:0.00000100000050002909):0.0000…
(2Bd-mal4-4_S218_1:0.00395080679347008332,((((BoleaeF_2:0.00000100000050002909,BoleaeM_2:0.00000100000050002909):0.00415687433615514416,(BoleaeF_1:0.00000100000050002909,BoleaeM_1:0.00000100000050002909):0.00211216976075651562):0.04434823741357192539,(4Bt-mal10-3_S220_1:0.00000100000050002909,(3Bt-fem10-2_S219_1:0.00103675017179056476,((5Hy-fem9-8_S221_1:0.00000100000050002909,6Hy-mal9-14_S222_1:…
(2Bd-mal4-4_S218_1:0.00000100000050002909,((((BoleaeM_2:0.00066168562072187360,BoleaeF_2:0.00000100000050002909):0.00669583834332705859,(BoleaeF_1:0.00066276347806944495,BoleaeM_1:0.00000100000050002909):0.00213113666323358616):0.05975039241020761727,(4Bt-mal10-3_S220_1:0.00209694017714997681,(((((5Hy-fem9-8_S221_2:0.00000100000050002909,6Hy-mal9-14_S222_2:0.00000100000050002909):0.00000100000050…
(2Bd-mal4-4_S218_1:0.00000100000050002909,(2Bd-mal4-4_S218_2:0.01344904302709766346,((((BoleaeM_2:0.00000100000050002909,BoleaeF_2:0.00000100000050002909):0.00555588019984679451,(BoleaeF_1:0.00000100000050002909,BoleaeM_1:0.00000100000050002909):0.00284225563215969798):0.06646844501030220453,(4Bt-mal10-3_S220_1:0.00112310315256950529,((((5Hy-fem9-8_S221_2:0.00000100000050002909,6Hy-mal9-14_S222_2…
(2Bd-mal4-4_S218_1:0.00188994328035665222,((2Bd-mal4-4_S218_2:0.01179825085774504657,(((BoleaeM_2:0.00000100000050002909,BoleaeF_2:0.00000100000050002909):0.00375366384333973959,(BoleaeM_1:0.00000100000050002909,BoleaeF_1:0.00000100000050002909):0.00194848591744117231):0.05411493940900694716,((6Hy-mal9-14_S222_2:0.00000100000050002909,(4Bt-mal10-3_S220_2:0.00000100000050002909,5Hy-fem9-8_S221_2:0…
(2Bd-mal4-4_S218_1:0.00088835408404658181,((((BoleaeF_2:0.00000100000050002909,BoleaeM_2:0.00000100000050002909):0.00234896825746786679,(BoleaeF_1:0.00000100000050002909,BoleaeM_1:0.00000100000050002909):0.00510027376153426946):0.05485023162828711607,(5Hy-fem9-8_S221_1:0.00000100000050002909,((4Bt-mal10-3_S220_1:0.00000100000050002909,6Hy-mal9-14_S222_1:0.00000100000050002909):0.00000100000050002…
((((((BoleaeM_2:0.00000100000050002909,BoleaeF_2:0.00133695120038677560):0.00230307028475822215,(BoleaeF_1:0.00066823213136290682,BoleaeM_1:0.00000100000050002909):0.00240921966679506685):0.06129009669218266065,(((4Bt-mal10-3_S220_2:0.00134205179803659311,(5Hy-fem9-8_S221_2:0.00000100000050002909,6Hy-mal9-14_S222_2:0.00067102642770510996):0.00270809568192347319):0.00338692659425186707,4Bt-mal10-3…
(2Bd-mal4-4_S218_1:0.00047971020134978797,((((BoleaeM_2:0.00000100000050002909,BoleaeF_2:0.00000100000050002909):0.00108747702077016716,(BoleaeM_1:0.00000100000050002909,BoleaeF_1:0.00000100000050002909):0.00037712209722829169):0.07187466243968633484,(4Bt-mal10-3_S220_1:0.00000100000050002909,((5Hy-fem9-8_S221_1:0.00000100000050002909,6Hy-mal9-14_S222_1:0.00000100000050002909):0.00000100000050002…
(((2Bd-mal4-4_S218_2:0.01277943370303536059,1Bd-fem4-2_S217_2:0.01523614056476389929):0.01179076858266249299,(((BoleaeM_2:0.00000100000050002909,BoleaeF_2:0.00260148040687826609):0.00652347643736123344,(BoleaeF_1:0.00086054978051629759,BoleaeM_1:0.00000100000050002909):0.00223895639550883039):0.05860572064755013855,(3Bt-fem10-2_S219_2:0.00087614089546794076,(((5Hy-fem9-8_S221_1:0.0000010000005000…
(((((((BoleaeM_1:0.00000100000050002909,BoleaeF_2:0.00000100000050002909):0.00000100000050002909,BoleaeF_1:0.00000100000050002909):0.00000100000050002909,BoleaeM_2:0.00000100000050002909):0.01752120496014859807,(((4Bt-mal10-3_S220_2:0.00100806894263687609,(3Bt-fem10-2_S219_2:0.00100922866316759422,((5Hy-fem9-8_S221_2:0.00000100000050002909,5Hy-fem9-8_S221_1:0.00000100000050002909):0.0000010000005…
((((BoleaeM_2:0.00000100000050002909,(BoleaeF_2:0.00000100000050002909,(BoleaeM_1:0.00000100000050002909,BoleaeF_1:0.00000100000050002909):0.00000100000050002909):0.00000100000050002909):0.04054706039103207066,(((5Hy-fem9-8_S221_1:0.00000100000050002909,5Hy-fem9-8_S221_2:0.00000100000050002909):0.00000100000050002909,(((6Hy-mal9-14_S222_2:0.00000100000050002909,4Bt-mal10-3_S220_1:0.00000100000050…
((1Bd-fem4-2_S217_2:0.00000100000050002909,(2Bd-mal4-4_S218_2:0.00000100000050002909,2Bd-mal4-4_S218_1:0.00000100000050002909):0.00000100000050002909):0.00000100000050002909,((BoleaeM_1:0.00000100000050002909,((BoleaeF_2:0.00000100000050002909,BoleaeM_2:0.00000100000050002909):0.00000100000050002909,BoleaeF_1:0.00000100000050002909):0.00000100000050002909):0.05736932376247135673,((((5Hy-fem9-8_S2…
(1Bd-fem4-2_S217_2:0.00000100000050002909,((((BoleaeF_2:0.00000100000050002909,BoleaeM_2:0.00000100000050002909):0.00217076085467217406,(BoleaeF_1:0.00000100000050002909,BoleaeM_1:0.00000100000050002909):0.00000100000050002909):0.06602136283675025252,((4Bt-mal10-3_S220_1:0.00109511447892451821,(((5Hy-fem9-8_S221_1:0.00000100000050002909,3Bt-fem10-2_S219_1:0.00000100000050002909):0.000001000000500…
(((2Bd-mal4-4_S218_2:0.00000100000050002909,2Bd-mal4-4_S218_1:0.00000100000050002909):0.00264172363981572678,((((BoleaeM_2:0.00000100000050002909,BoleaeF_2:0.00000100000050002909):0.00000100000050002909,BoleaeM_1:0.00000100000050002909):0.00075214894717094206,BoleaeF_1:0.00000100000050002909):0.04129747227385519720,((4Bt-mal10-3_S220_2:0.00037811737782567897,(6Hy-mal9-14_S222_2:0.0000010000005000…
((2Bd-mal4-4_S218_1:0.00000100000050002909,(2Bd-mal4-4_S218_2:0.00121118761215377522,(((BoleaeF_1:0.00000100000050002909,(BoleaeM_2:0.00000100000050002909,BoleaeF_2:0.00000100000050002909):0.00124176281822333456):0.00757849063107433191,BoleaeM_1:0.00000100000050002909):0.08801412058940093208,((((4Bt-mal10-3_S220_2:0.00000100000050002909,5Hy-fem9-8_S221_2:0.00000100000050002909):0.0000010000005000…
((2Bd-mal4-4_S218_2:0.00151480881112644713,(2Bd-mal4-4_S218_1:0.00099466077651633785,(((BoleaeM_2:0.00000100000050002909,BoleaeF_2:0.00000100000050002909):0.00025184885076089776,(BoleaeF_1:0.00000100000050002909,BoleaeM_1:0.00000100000050002909):0.00025184843791676122):0.05121670934980388640,(((3Bt-fem10-2_S219_1:0.00000100000050002909,(4Bt-mal10-3_S220_1:0.00000100000050002909,5Hy-fem9-8_S221_1:…
(1Bd-fem4-2_S217_2:0.00000100000050002909,(2Bd-mal4-4_S218_1:0.00082820916455463489,(((BoleaeF_1:0.00000100000050002909,((BoleaeM_1:0.00000100000050002909,BoleaeM_2:0.00000100000050002909):0.00000100000050002909,BoleaeF_2:0.00000100000050002909):0.00165308602363360246):0.04542689788255865196,(4Bt-mal10-3_S220_1:0.00000100000050002909,(4Bt-mal10-3_S220_2:0.00249120545579782507,(3Bt-fem10-2_S219_2:…
((2Bd-mal4-4_S218_2:0.00383256814994851558,(2Bd-mal4-4_S218_1:0.00778252445399875599,(((BoleaeF_1:0.00000100000050002909,BoleaeF_2:0.00000100000050002909):0.00000100000050002909,(BoleaeM_2:0.00000100000050002909,BoleaeM_1:0.00000100000050002909):0.00000100000050002909):0.05351796374189670552,(((5Hy-fem9-8_S221_2:0.00000100000050002909,(6Hy-mal9-14_S222_1:0.00000100000050002909,3Bt-fem10-2_S219_1:…
(((BoleaeM_2:0.00000100000050002909,(BoleaeF_2:0.00000100000050002909,(BoleaeM_1:0.00000100000050002909,BoleaeF_1:0.00000100000050002909):0.00000100000050002909):0.00000100000050002909):0.07525675008642697394,(((6Hy-mal9-14_S222_2:0.00000100000050002909,3Bt-fem10-2_S219_2:0.00000100000050002909):0.00379055281593115205,(6Hy-mal9-14_S222_1:0.00000100000050002909,(4Bt-mal10-3_S220_1:0.00000100000050…
(((2Bd-mal4-4_S218_2:0.00922534525105999335,2Bd-mal4-4_S218_1:0.00000100000050002909):0.00181743248055437527,((((BoleaeF_1:0.00000100000050002909,BoleaeM_1:0.00000100000050002909):0.00000100000050002909,BoleaeF_2:0.00000100000050002909):0.00000100000050002909,BoleaeM_2:0.00000100000050002909):0.07298699586438414655,(3Bt-fem10-2_S219_1:0.00088490136892428338,((6Hy-mal9-14_S222_1:0.0063563400882493…
((((BoleaeF_1:0.00000100000050002909,((BoleaeM_2:0.00000100000050002909,BoleaeM_1:0.00000100000050002909):0.00000100000050002909,BoleaeF_2:0.00000100000050002909):0.00000100000050002909):0.04477990525326872723,((((((5Hy-fem9-8_S221_1:0.00043137989849470308,5Hy-fem9-8_S221_2:0.00000100000050002909):0.00000100000050002909,(4Bt-mal10-3_S220_2:0.00348095533808530019,6Hy-mal9-14_S222_2:0.0000010000005…
(1Bd-fem4-2_S217_2:0.00000100000050002909,((((((BoleaeM_1:0.00000100000050002909,BoleaeF_1:0.00000100000050002909):0.00000100000050002909,BoleaeF_2:0.00000100000050002909):0.00000100000050002909,BoleaeM_2:0.00000100000050002909):0.06604242619226297073,2Bd-mal4-4_S218_1:0.00747342250716979267):0.00000100000050002909,2Bd-mal4-4_S218_2:0.00368028840841430225):0.00375149320847411412,(((4Bt-mal10-3_S2…
(1Bd-fem4-2_S217_2:0.00000100000050002909,((2Bd-mal4-4_S218_2:0.00000100000050002909,(((((6Hy-mal9-14_S222_1:0.00000100000050002909,3Bt-fem10-2_S219_1:0.00156409553842297021):0.00157194809007467156,3Bt-fem10-2_S219_2:0.00210045314558672969):0.00051329350598526460,((5Hy-fem9-8_S221_2:0.00000100000050002909,5Hy-fem9-8_S221_1:0.00000100000050002909):0.00000100000050002909,(4Bt-mal10-3_S220_2:0.00157…
((2Bd-mal4-4_S218_2:0.00000100000050002909,(2Bd-mal4-4_S218_1:0.00000100000050002909,((3Bt-fem10-2_S219_1:0.00000100000050002909,(6Hy-mal9-14_S222_1:0.00000100000050002909,(4Bt-mal10-3_S220_1:0.00000100000050002909,(5Hy-fem9-8_S221_1:0.00000100000050002909,((5Hy-fem9-8_S221_2:0.00000100000050002909,(6Hy-mal9-14_S222_2:0.00000100000050002909,3Bt-fem10-2_S219_2:0.00165788512440855399):0.00124323258…
(((2Bd-mal4-4_S218_1:0.00000100000050002909,(((BoleaeF_1:0.00000100000050002909,(BoleaeF_2:0.00000100000050002909,BoleaeM_1:0.00000100000050002909):0.00000100000050002909):0.00000100000050002909,BoleaeM_2:0.00000100000050002909):0.07346071087907229957,((6Hy-mal9-14_S222_1:0.00000100000050002909,4Bt-mal10-3_S220_1:0.00379046093111366517):0.00000100000050002909,(5Hy-fem9-8_S221_1:0.0000010000005000…
((2Bd-mal4-4_S218_1:0.00000100000050002909,2Bd-mal4-4_S218_2:0.00000100000050002909):0.00000100000050002909,((((6Hy-mal9-14_S222_2:0.00812886264128518179,(3Bt-fem10-2_S219_1:0.00000100000050002909,3Bt-fem10-2_S219_2:0.00267760558374407218):0.00000100000050002909):0.00609414410667911185,(6Hy-mal9-14_S222_1:0.00000100000050002909,(4Bt-mal10-3_S220_1:0.00547867698564570137,((5Hy-fem9-8_S221_2:0.0000…
((1Bd-fem4-2_S217_2:0.00000100000050002909,2Bd-mal4-4_S218_2:0.00000100000050002909):0.00000100000050002909,(((BoleaeF_2:0.00000100000050002909,(BoleaeF_1:0.00000100000050002909,(BoleaeM_1:0.00000100000050002909,BoleaeM_2:0.00000100000050002909):0.00000100000050002909):0.00000100000050002909):0.07296425384712852680,(3Bt-fem10-2_S219_1:0.00056858078100770768,(6Hy-mal9-14_S222_1:0.00000100000050002…
(((2Bd-mal4-4_S218_2:0.00634278029503545712,2Bd-mal4-4_S218_1:0.00000100000050002909):0.00217880948299852472,((4Bt-mal10-3_S220_1:0.00000100000050002909,((5Hy-fem9-8_S221_2:0.00000100000050002909,(((6Hy-mal9-14_S222_2:0.00000100000050002909,6Hy-mal9-14_S222_1:0.00000100000050002909):0.00000100000050002909,4Bt-mal10-3_S220_2:0.00000100000050002909):0.00000100000050002909,(5Hy-fem9-8_S221_1:0.00000…
(((((BoleaeF_2:0.00000100000050002909,BoleaeM_2:0.00000100000050002909):0.00000100000050002909,(BoleaeM_1:0.00000100000050002909,BoleaeF_1:0.00000100000050002909):0.00000100000050002909):0.11551186709816481379,(((((6Hy-mal9-14_S222_2:0.00000100000050002909,(5Hy-fem9-8_S221_1:0.00000100000050002909,(4Bt-mal10-3_S220_2:0.00000100000050002909,4Bt-mal10-3_S220_1:0.00000100000050002909):0.000001000000…
(1Bd-fem4-2_S217_2:0.00000100000050002909,((((BoleaeF_2:0.00000100000050002909,((BoleaeF_1:0.00000100000050002909,BoleaeM_2:0.00000100000050002909):0.00000100000050002909,BoleaeM_1:0.00000100000050002909):0.00000100000050002909):0.04437167921971735957,((4Bt-mal10-3_S220_2:0.00000100000050002909,4Bt-mal10-3_S220_1:0.00000100000050002909):0.00000100000050002909,(((5Hy-fem9-8_S221_2:0.00000100000050…
(1Bd-fem4-2_S217_2:0.00000100000050002909,((2Bd-mal4-4_S218_1:0.00299258910152435135,2Bd-mal4-4_S218_2:0.00526973018262040082):0.00216436003997021393,(((((6Hy-mal9-14_S222_2:0.00000100000050002909,(4Bt-mal10-3_S220_2:0.00000100000050002909,(3Bt-fem10-2_S219_2:0.00000100000050002909,3Bt-fem10-2_S219_1:0.00035124387865676881):0.00247561549924575110):0.00319805527741281711):0.00247429654708168851,(5…
(((((((BoleaeM_2:0.00000100000050002909,BoleaeF_1:0.00000100000050002909):0.00000100000050002909,BoleaeF_2:0.00000100000050002909):0.00000100000050002909,BoleaeM_1:0.00000100000050002909):0.12144800256908369618,((3Bt-fem10-2_S219_1:0.00245262666600413364,(4Bt-mal10-3_S220_1:0.00193590808181929100,(4Bt-mal10-3_S220_2:0.00373130507143753370,3Bt-fem10-2_S219_2:0.00580493803278022118):0.0049183345639…
(((((BoleaeF_2:0.00000100000050002909,BoleaeM_2:0.00000100000050002909):0.00000100000050002909,(BoleaeM_1:0.00000100000050002909,BoleaeF_1:0.00000100000050002909):0.00000100000050002909):0.07268759109368057303,(((3Bt-fem10-2_S219_2:0.00318984179741061292,5Hy-fem9-8_S221_2:0.00000100000050002909):0.00126750179922740830,((((3Bt-fem10-2_S219_1:0.00190946208821349988,4Bt-mal10-3_S220_1:0.001270922776…
((((BoleaeF_1:0.00000100000050002909,BoleaeM_2:0.00000100000050002909):0.00000100000050002909,(BoleaeF_2:0.00000100000050002909,BoleaeM_1:0.00000100000050002909):0.00000100000050002909):0.10111904274179016328,(((6Hy-mal9-14_S222_1:0.00000100000050002909,((4Bt-mal10-3_S220_2:0.00000100000050002909,(5Hy-fem9-8_S221_2:0.00173080877188483201,3Bt-fem10-2_S219_2:0.00000100000050002909):0.00173204881428…
(2Bd-mal4-4_S218_1:0.00000100000050002909,(((((((BoleaeM_2:0.00000100000050002909,BoleaeF_1:0.00000100000050002909):0.00000100000050002909,BoleaeF_2:0.00000100000050002909):0.00000100000050002909,BoleaeM_1:0.00000100000050002909):0.02371371892962909761,5Hy-fem9-8_S221_1:0.00220393785564533887):0.00000100000050002909,4Bt-mal10-3_S220_1:0.00000100000050002909):0.00000100000050002909,(3Bt-fem10-2_S2…
((((BoleaeF_2:0.00000100000050002909,((BoleaeM_2:0.00000100000050002909,BoleaeF_1:0.00000100000050002909):0.00000100000050002909,BoleaeM_1:0.00000100000050002909):0.00000100000050002909):0.05832430702978191883,((3Bt-fem10-2_S219_1:0.00000100000050002909,6Hy-mal9-14_S222_1:0.00000100000050002909):0.00000100000050002909,((3Bt-fem10-2_S219_2:0.00000100000050002909,6Hy-mal9-14_S222_2:0.00271286068390…
((2Bd-mal4-4_S218_1:0.00000100000050002909,(((((4Bt-mal10-3_S220_1:0.00000100000050002909,5Hy-fem9-8_S221_1:0.00000100000050002909):0.00000100000050002909,3Bt-fem10-2_S219_1:0.00000100000050002909):0.00000100000050002909,(6Hy-mal9-14_S222_1:0.00000100000050002909,((3Bt-fem10-2_S219_2:0.00358376750224353351,6Hy-mal9-14_S222_2:0.00000100000050002909):0.00142530341552158540,5Hy-fem9-8_S221_2:0.00142…
(2Bd-mal4-4_S218_1:0.00000100000050002909,(1Bd-fem4-2_S217_2:0.00525221361166552762,((((BoleaeM_1:0.00000100000050002909,BoleaeF_1:0.00000100000050002909):0.00000100000050002909,(BoleaeF_2:0.00000100000050002909,BoleaeM_2:0.00000100000050002909):0.00000100000050002909):0.04843104372793549661,(5Hy-fem9-8_S221_1:0.00000100000050002909,((((3Bt-fem10-2_S219_2:0.00265157293361945046,5Hy-fem9-8_S221_2:…
(((2Bd-mal4-4_S218_2:0.00176485868741534362,2Bd-mal4-4_S218_1:0.00000100000050002909):0.00000100000050002909,(((3Bt-fem10-2_S219_1:0.00000100000050002909,6Hy-mal9-14_S222_1:0.00000100000050002909):0.00000100000050002909,((3Bt-fem10-2_S219_2:0.00000100000050002909,6Hy-mal9-14_S222_2:0.00087926117501761531):0.00176190738022000463,(5Hy-fem9-8_S221_2:0.00000100000050002909,((4Bt-mal10-3_S220_1:0.0000…
(((BoleaeF_1:0.00000100000050002909,(BoleaeM_1:0.00014583108991441475,(BoleaeF_2:0.00014178197581879182,BoleaeM_2:0.00058823193480241065):0.00250120794263024478):0.00014566056330430542):0.07430978011872195477,(5Hy-fem9-8_S221_1:0.00010372847890517870,((3Bt-fem10-2_S219_1:0.00012761373583638954,((((4Bt-mal10-3_S220_2:0.00241722652568402124,5Hy-fem9-8_S221_2:0.00152800226426167665):0.00279581115890…
(1Bd-fem4-2_S217_2:0.00000100000050002909,((2Bd-mal4-4_S218_2:0.00357507201989924099,((6Hy-mal9-14_S222_1:0.00042903569702159769,(((5Hy-fem9-8_S221_2:0.00024785647856057172,((4Bt-mal10-3_S220_1:0.00124417064840191827,4Bt-mal10-3_S220_2:0.00000100000050002909):0.00352176861955226170,6Hy-mal9-14_S222_2:0.00149401106585746028):0.00251875646875530587):0.00024795838208990301,3Bt-fem10-2_S219_2:0.00000…
(1Bd-fem4-2_S217_2:0.00000100000050002909,(2Bd-mal4-4_S218_2:0.00247383699124754854,(2Bd-mal4-4_S218_1:0.00000100000050002909,(5Hy-fem9-8_S221_1:0.00000100000050002909,((6Hy-mal9-14_S222_1:0.00000100000050002909,(3Bt-fem10-2_S219_1:0.00061345631610223647,(3Bt-fem10-2_S219_2:0.00000100000050002909,(5Hy-fem9-8_S221_2:0.00247061776310339865,((4Bt-mal10-3_S220_1:0.00000100000050002909,4Bt-mal10-3_S22…
(1Bd-fem4-2_S217_2:0.00000100000050002909,(2Bd-mal4-4_S218_2:0.00848928378588185463,(2Bd-mal4-4_S218_1:0.00472391606649633783,(5Hy-fem9-8_S221_1:0.00000100000050002909,((6Hy-mal9-14_S222_1:0.00062008716367322532,((5Hy-fem9-8_S221_2:0.00565647690223762371,6Hy-mal9-14_S222_2:0.00758003589246330611):0.00363703191795225087,(3Bt-fem10-2_S219_2:0.00091173869479122210,(4Bt-mal10-3_S220_1:0.0000010000005…
((2Bd-mal4-4_S218_2:0.00332031549781624949,(2Bd-mal4-4_S218_1:0.00141896749997183665,(5Hy-fem9-8_S221_1:0.00051887312305656861,((BoleaeM_1:0.00000100000050002909,((BoleaeF_1:0.00000100000050002909,BoleaeF_2:0.00000100000050002909):0.00000100000050002909,BoleaeM_2:0.00000100000050002909):0.00000100000050002909):0.07396744832261291369,(6Hy-mal9-14_S222_1:0.00000100000050002909,((6Hy-mal9-14_S222_2:…
(((2Bd-mal4-4_S218_2:0.00000100000050002909,2Bd-mal4-4_S218_1:0.00000100000050002909):0.00200041684594193768,((BoleaeM_1:0.00000100000050002909,((BoleaeM_2:0.00000100000050002909,BoleaeF_1:0.00000100000050002909):0.00000100000050002909,BoleaeF_2:0.00000100000050002909):0.00000100000050002909):0.07164566198753311022,((((((6Hy-mal9-14_S222_2:0.00000100000050002909,5Hy-fem9-8_S221_2:0.00000100000050…
((5Hy-fem9-8_S221_1:0.00000100000050002909,(2Bd-mal4-4_S218_1:0.00202277927560858993,(2Bd-mal4-4_S218_2:0.00407366719379543673,((BoleaeF_2:0.00000100000050002909,((BoleaeF_1:0.00000100000050002909,BoleaeM_2:0.00000100000050002909):0.00000100000050002909,BoleaeM_1:0.00000100000050002909):0.00000100000050002909):0.05395803593257122305,(5Hy-fem9-8_S221_2:0.00000100000050002909,(6Hy-mal9-14_S222_1:0.…
(2Bd-mal4-4_S218_1:0.00000100000050002909,((2Bd-mal4-4_S218_2:0.00386726797661865723,((BoleaeF_1:0.00000100000050002909,(BoleaeF_2:0.00000100000050002909,(BoleaeM_2:0.00000100000050002909,BoleaeM_1:0.00000100000050002909):0.00000100000050002909):0.00000100000050002909):0.05922140892840943582,(6Hy-mal9-14_S222_1:0.00204334990158828956,(3Bt-fem10-2_S219_1:0.00000100000050002909,((3Bt-fem10-2_S219_2…
(2Bd-mal4-4_S218_1:0.00000100000050002909,(((((((5Hy-fem9-8_S221_1:0.00000100000050002909,3Bt-fem10-2_S219_1:0.00000100000050002909):0.00000100000050002909,3Bt-fem10-2_S219_2:0.00000100000050002909):0.00000100000050002909,5Hy-fem9-8_S221_2:0.00000100000050002909):0.00000100000050002909,(6Hy-mal9-14_S222_2:0.00000100000050002909,4Bt-mal10-3_S220_2:0.00045978424782497639):0.00138180707881738023):0.…
(((((BoleaeM_1:0.00000100000050002909,(BoleaeF_2:0.00000100000050002909,BoleaeF_1:0.00000100000050002909):0.00000100000050002909):0.00000100000050002909,BoleaeM_2:0.00000100000050002909):0.08138977426693397299,((6Hy-mal9-14_S222_1:0.00000100000050002909,4Bt-mal10-3_S220_1:0.00068545243923811097):0.00000100000050002909,((6Hy-mal9-14_S222_2:0.00068549858598267763,(5Hy-fem9-8_S221_2:0.00000100000050…
(2Bd-mal4-4_S218_1:0.00000100000050002909,(((BoleaeF_1:0.00000100000050002909,(BoleaeM_1:0.00000100000050002909,(BoleaeF_2:0.00000100000050002909,BoleaeM_2:0.00000100000050002909):0.00000100000050002909):0.00000100000050002909):0.06206210245001127918,((6Hy-mal9-14_S222_1:0.00000100000050002909,4Bt-mal10-3_S220_1:0.00000100000050002909):0.00042017501890440989,(3Bt-fem10-2_S219_1:0.0000010000005000…
((((((BoleaeM_1:0.00000100000050002909,BoleaeF_1:0.00000100000050002909):0.00000100000050002909,BoleaeF_2:0.00000100000050002909):0.00000100000050002909,BoleaeM_2:0.00000100000050002909):0.05372730249373988687,((6Hy-mal9-14_S222_2:0.00067253003955259044,(((3Bt-fem10-2_S219_2:0.00000100000050002909,4Bt-mal10-3_S220_2:0.00134587386935856434):0.00067326348164798745,5Hy-fem9-8_S221_1:0.00067411946346…
(2Bd-mal4-4_S218_1:0.00000100000050002909,((((BoleaeF_2:0.00000100000050002909,(BoleaeM_2:0.00000100000050002909,BoleaeM_1:0.00000100000050002909):0.00000100000050002909):0.00000100000050002909,BoleaeF_1:0.00000100000050002909):0.09366350003570905747,((4Bt-mal10-3_S220_1:0.00000100000050002909,6Hy-mal9-14_S222_1:0.00000100000050002909):0.00293560385198726216,(3Bt-fem10-2_S219_1:0.0000010000005000…
(2Bd-mal4-4_S218_1:0.00000100000050002909,((2Bd-mal4-4_S218_2:0.00000100000050002909,1Bd-fem4-2_S217_2:0.00000100000050002909):0.00454002469214067825,((((6Hy-mal9-14_S222_2:0.00000100000050002909,4Bt-mal10-3_S220_2:0.00253474733217789842):0.00252646409865725421,((5Hy-fem9-8_S221_2:0.00000100000050002909,(5Hy-fem9-8_S221_1:0.00083982238363390356,3Bt-fem10-2_S219_1:0.00083982262150069384):0.0000010…
((((BoleaeF_1:0.00000100000050002909,(BoleaeM_1:0.00000100000050002909,(BoleaeF_2:0.00000100000050002909,BoleaeM_2:0.00000100000050002909):0.00000100000050002909):0.00000100000050002909):0.07152682203865319555,(3Bt-fem10-2_S219_1:0.00000100000050002909,(6Hy-mal9-14_S222_1:0.00000100000050002909,(4Bt-mal10-3_S220_1:0.00000100000050002909,(4Bt-mal10-3_S220_2:0.00071299863610756642,(6Hy-mal9-14_S222…
(1Bd-fem4-2_S217_2:0.00000100000050002909,(2Bd-mal4-4_S218_2:0.00844370863280336295,((((BoleaeF_2:0.00000100000050002909,BoleaeM_2:0.00000100000050002909):0.00414793140782402682,(BoleaeF_1:0.00000100000050002909,BoleaeM_1:0.00000100000050002909):0.00000100000050002909):0.05337593591144872834,((3Bt-fem10-2_S219_1:0.00138929287517507746,(6Hy-mal9-14_S222_1:0.00137918847370505299,(((6Hy-mal9-14_S222…
(((2Bd-mal4-4_S218_1:0.00038954637400284660,((3Bt-fem10-2_S219_1:0.00217202690662549394,(4Bt-mal10-3_S220_1:0.00169337882449146376,(6Hy-mal9-14_S222_1:0.00000100000050002909,((5Hy-fem9-8_S221_1:0.00000100000050002909,5Hy-fem9-8_S221_2:0.00000100000050002909):0.00000100000050002909,(3Bt-fem10-2_S219_2:0.00455112518358886942,(4Bt-mal10-3_S220_2:0.00460438926782778205,6Hy-mal9-14_S222_2:0.0036372672…
(1Bd-fem4-2_S217_2:0.00000100000050002909,(2Bd-mal4-4_S218_1:0.00083788050138850813,(2Bd-mal4-4_S218_2:0.00344138231688160320,((6Hy-mal9-14_S222_1:0.00000100000050002909,(3Bt-fem10-2_S219_1:0.00167965255809591368,(((5Hy-fem9-8_S221_2:0.00000100000050002909,4Bt-mal10-3_S220_2:0.00000100000050002909):0.00000100000050002909,(5Hy-fem9-8_S221_1:0.00083839255953238807,(3Bt-fem10-2_S219_2:0.000839738098…
(1Bd-fem4-2_S217_2:0.00000100000050002909,((2Bd-mal4-4_S218_1:0.00000100000050002909,((6Hy-mal9-14_S222_1:0.00000100000050002909,(3Bt-fem10-2_S219_1:0.00000100000050002909,(4Bt-mal10-3_S220_1:0.00138519399452238681,((4Bt-mal10-3_S220_2:0.00421000755653991570,(6Hy-mal9-14_S222_2:0.00279251183625017687,3Bt-fem10-2_S219_2:0.00000100000050002909):0.00000100000050002909):0.00138689288297232094,(5Hy-fe…
((1Bd-fem4-2_S217_2:0.00000100000050002909,(((BoleaeF_1:0.00254020617334895383,(BoleaeF_2:0.00000100000050002909,(BoleaeM_2:0.00000100000050002909,BoleaeM_1:0.00000100000050002909):0.00000100000050002909):0.00167527558105797013):0.05467515680996386934,((4Bt-mal10-3_S220_1:0.00081591038948246395,((3Bt-fem10-2_S219_2:0.00000100000050002909,(5Hy-fem9-8_S221_2:0.00000100000050002909,6Hy-mal9-14_S222_…
((((BoleaeM_1:0.00000100000050002909,((BoleaeM_2:0.00000100000050002909,BoleaeF_1:0.00000100000050002909):0.00000100000050002909,BoleaeF_2:0.00000100000050002909):0.00068736745531143854):0.08120566656391324523,(5Hy-fem9-8_S221_1:0.00000100000050002909,(((3Bt-fem10-2_S219_1:0.00000100000050002909,4Bt-mal10-3_S220_1:0.00000100000050002909):0.00068620045764381454,6Hy-mal9-14_S222_1:0.000001000000500…
(((((BoleaeF_2:0.00000100000050002909,((BoleaeM_2:0.00000100000050002909,BoleaeM_1:0.00000100000050002909):0.00000100000050002909,BoleaeF_1:0.00133824191319826917):0.00133575919547956543):0.04410755794047863804,((((((3Bt-fem10-2_S219_2:0.00000100000050002909,5Hy-fem9-8_S221_2:0.00000100000050002909):0.00000100000050002909,5Hy-fem9-8_S221_1:0.00000100000050002909):0.00000100000050002909,3Bt-fem10-…
((2Bd-mal4-4_S218_2:0.00000100000050002909,(((4Bt-mal10-3_S220_2:0.00000100000050002909,6Hy-mal9-14_S222_2:0.00000100000050002909):0.00402260083948949299,(((3Bt-fem10-2_S219_2:0.00000100000050002909,5Hy-fem9-8_S221_1:0.00000100000050002909):0.00000100000050002909,(3Bt-fem10-2_S219_1:0.00000100000050002909,5Hy-fem9-8_S221_2:0.00000100000050002909):0.00000100000050002909):0.00000100000050002909,(4B…
(((2Bd-mal4-4_S218_1:0.00064262652267008764,2Bd-mal4-4_S218_2:0.00032128919214558156):0.00032362770889107176,(((BoleaeM_2:0.00000100000050002909,BoleaeF_2:0.00000100000050002909):0.00263831645090032872,(BoleaeF_1:0.00000100000050002909,BoleaeM_1:0.00000100000050002909):0.00028072053824154046):0.05491426868399985894,(5Hy-fem9-8_S221_1:0.00000100000050002909,((((4Bt-mal10-3_S220_1:0.000001000000500…
(((5Hy-fem9-8_S221_1:0.00000100000050002909,((3Bt-fem10-2_S219_1:0.00104759396172123464,4Bt-mal10-3_S220_1:0.00000100000050002909):0.00020895429868878548,((6Hy-mal9-14_S222_2:0.00020891039285819826,(3Bt-fem10-2_S219_2:0.00020894592247796664,4Bt-mal10-3_S220_2:0.00041786269289740321):0.00000100000050002909):0.00020896286125346385,(6Hy-mal9-14_S222_1:0.00104775024635301835,5Hy-fem9-8_S221_2:0.00000…
(2Bd-mal4-4_S218_1:0.00000100000050002909,(((1Bd-fem4-2_S217_2:0.00000100000050002909,2Bd-mal4-4_S218_2:0.01133831132086666679):0.02009374870622947923,((BoleaeM_2:0.00000100000050002909,BoleaeF_2:0.00000100000050002909):0.00382563264977577857,(BoleaeF_1:0.00000100000050002909,BoleaeM_1:0.00000100000050002909):0.00361822941772259755):0.02036661382081472044):0.00297824977857571354,((((4Bt-mal10-3_S…
((1Bd-fem4-2_S217_2:0.00000100000050002909,(2Bd-mal4-4_S218_2:0.00000100000050002909,2Bd-mal4-4_S218_1:0.00000100000050002909):0.00000100000050002909):0.00000100000050002909,(((3Bt-fem10-2_S219_1:0.00284172776190496149,(6Hy-mal9-14_S222_1:0.00000100000050002909,5Hy-fem9-8_S221_1:0.00000100000050002909):0.00146404186215803910):0.00160352425375243426,((4Bt-mal10-3_S220_2:0.00289710222394965865,(3Bt…
((((((BoleaeM_2:0.00000100000050002909,BoleaeF_2:0.00000100000050002909):0.00045933841272655990,(BoleaeM_1:0.00000100000050002909,BoleaeF_1:0.00000100000050002909):0.00000100000050002909):0.09034268164236977650,(3Bt-fem10-2_S219_1:0.00190603265080164347,((4Bt-mal10-3_S220_1:0.00287741373775462963,((3Bt-fem10-2_S219_2:0.00591781913991409024,4Bt-mal10-3_S220_2:0.00935182360637057918):0.004879881894…
(2Bd-mal4-4_S218_2:0.00000100000050002909,(((((BoleaeM_2:0.00000100000050002909,BoleaeF_2:0.00000100000050002909):0.00097486624872648463,(BoleaeM_1:0.00000100000050002909,BoleaeF_1:0.00000100000050002909):0.00097486625074139337):0.05007768106201771624,((5Hy-fem9-8_S221_1:0.00000100000050002909,6Hy-mal9-14_S222_1:0.00000100000050002909):0.00107835083286807404,(3Bt-fem10-2_S219_1:0.0000010000005000…
(1Bd-fem4-2_S217_2:0.00000100000050002909,(2Bd-mal4-4_S218_1:0.00000100000050002909,((((BoleaeF_2:0.00000100000050002909,BoleaeM_2:0.00000100000050002909):0.00042046798459139160,(BoleaeM_1:0.00000100000050002909,BoleaeF_1:0.00000100000050002909):0.00000100000050002909):0.07000248673915492048,((6Hy-mal9-14_S222_2:0.00042065586343702932,(3Bt-fem10-2_S219_2:0.00042103804137809159,5Hy-fem9-8_S221_2:0…
(((((BoleaeM_2:0.00000100000050002909,BoleaeF_2:0.00000100000050002909):0.00074912299534047537,(BoleaeF_1:0.00000100000050002909,BoleaeM_1:0.00000100000050002909):0.00000100000050002909):0.08360980771643099219,(((6Hy-mal9-14_S222_1:0.00000100000050002909,4Bt-mal10-3_S220_1:0.00000100000050002909):0.00000100000050002909,((3Bt-fem10-2_S219_2:0.00000100000050002909,3Bt-fem10-2_S219_1:0.0000010000005…
((2Bd-mal4-4_S218_2:0.00000100000050002909,2Bd-mal4-4_S218_1:0.00000100000050002909):0.00564045742390187083,((((BoleaeM_1:0.00000100000050002909,(BoleaeM_2:0.00000100000050002909,BoleaeF_2:0.00000100000050002909):0.00659797419719834917):0.00092912643729551768,BoleaeF_1:0.00000100000050002909):0.09342642599077309595,((4Bt-mal10-3_S220_1:0.00000100000050002909,(5Hy-fem9-8_S221_1:0.00092774790147554…
(((((BoleaeM_1:0.00000100000050002909,BoleaeM_2:0.00000100000050002909):0.00000100000050002909,(BoleaeF_1:0.00000100000050002909,BoleaeF_2:0.00000100000050002909):0.00000100000050002909):0.08710144375945115536,((((3Bt-fem10-2_S219_2:0.00000100000050002909,3Bt-fem10-2_S219_1:0.00000100000050002909):0.00000100000050002909,(6Hy-mal9-14_S222_2:0.00235642581669644148,(4Bt-mal10-3_S220_2:0.000001000000…
(1Bd-fem4-2_S217_2:0.00000100000050002909,((2Bd-mal4-4_S218_1:0.00716799282908869850,((5Hy-fem9-8_S221_1:0.00137295270902068958,(3Bt-fem10-2_S219_1:0.00075523601407925963,(6Hy-mal9-14_S222_1:0.00038545295129250630,((5Hy-fem9-8_S221_2:0.00510259465337738107,3Bt-fem10-2_S219_2:0.00036916637273385863):0.00312345670862993960,((6Hy-mal9-14_S222_2:0.00000100000050002909,4Bt-mal10-3_S220_2:0.00000100000…
((2Bd-mal4-4_S218_2:0.00278450838707395253,(2Bd-mal4-4_S218_1:0.00079404646665493829,((BoleaeF_1:0.00000100000050002909,((BoleaeM_2:0.00000100000050002909,BoleaeM_1:0.00000100000050002909):0.00000100000050002909,BoleaeF_2:0.00000100000050002909):0.00000100000050002909):0.03407767612188017381,(3Bt-fem10-2_S219_1:0.00000100000050002909,(3Bt-fem10-2_S219_2:0.00276443668366329427,((((6Hy-mal9-14_S222…
((2Bd-mal4-4_S218_2:0.00299071218630796252,(2Bd-mal4-4_S218_1:0.00000100000050002909,((3Bt-fem10-2_S219_1:0.00000100000050002909,(3Bt-fem10-2_S219_2:0.00197328624753916959,(((6Hy-mal9-14_S222_2:0.00000100000050002909,5Hy-fem9-8_S221_2:0.00000100000050002909):0.00000100000050002909,((4Bt-mal10-3_S220_2:0.00000100000050002909,4Bt-mal10-3_S220_1:0.00000100000050002909):0.00000100000050002909,6Hy-mal…
((((BoleaeM_2:0.00000100000050002909,(BoleaeF_2:0.00000100000050002909,(BoleaeF_1:0.00000100000050002909,BoleaeM_1:0.00000100000050002909):0.00000100000050002909):0.00000100000050002909):0.06655765742820674014,((5Hy-fem9-8_S221_2:0.00000100000050002909,5Hy-fem9-8_S221_1:0.00000100000050002909):0.00170152820363104920,(4Bt-mal10-3_S220_2:0.00166142821171114531,(((6Hy-mal9-14_S222_2:0.00000100000050…
((2Bd-mal4-4_S218_2:0.00891447154527430854,(2Bd-mal4-4_S218_1:0.00189422488679402722,(((BoleaeM_2:0.00000100000050002909,BoleaeF_2:0.00000100000050002909):0.00098971823713618861,(BoleaeM_1:0.00032894528699660164,BoleaeF_1:0.00000100000050002909):0.00000100000050002909):0.05817051445141006166,(3Bt-fem10-2_S219_1:0.00000100000050002909,(3Bt-fem10-2_S219_2:0.00097950518554306581,((6Hy-mal9-14_S222_1…
(((((BoleaeF_1:0.00000100000050002909,BoleaeM_2:0.00000100000050002909):0.00000100000050002909,(BoleaeF_2:0.00000100000050002909,BoleaeM_1:0.00000100000050002909):0.00000100000050002909):0.04868697224598562967,(3Bt-fem10-2_S219_1:0.00042461989569319853,((5Hy-fem9-8_S221_1:0.00047675314607869483,(5Hy-fem9-8_S221_2:0.00000100000050002909,3Bt-fem10-2_S219_2:0.00189889330291976373):0.0004699085622234…
((2Bd-mal4-4_S218_2:0.00000100000050002909,(2Bd-mal4-4_S218_1:0.00000100000050002909,1Bd-fem4-2_S217_2:0.00000100000050002909):0.00000100000050002909):0.00000100000050002909,((6Hy-mal9-14_S222_1:0.00045866836942173937,((5Hy-fem9-8_S221_1:0.00000100000050002909,(5Hy-fem9-8_S221_2:0.00000100000050002909,(6Hy-mal9-14_S222_2:0.00180913950438787866,(3Bt-fem10-2_S219_2:0.00017331203604730401,4Bt-mal10-…
(2Bd-mal4-4_S218_1:0.00000100000050002909,((1Bd-fem4-2_S217_2:0.00000100000050002909,2Bd-mal4-4_S218_2:0.00000100000050002909):0.00000100000050002909,((BoleaeF_2:0.00093214130041689410,(BoleaeF_1:0.00289847587166632914,(BoleaeM_2:0.00000100000050002909,BoleaeM_1:0.00000100000050002909):0.00000100000050002909):0.00131477112683168833):0.07460441548595020400,((3Bt-fem10-2_S219_1:0.000939888109499933…
(((2Bd-mal4-4_S218_2:0.00000100000050002909,2Bd-mal4-4_S218_1:0.00000100000050002909):0.00000100000050002909,1Bd-fem4-2_S217_2:0.00000100000050002909):0.00000100000050002909,(6Hy-mal9-14_S222_1:0.00000100000050002909,(((BoleaeF_2:0.00000100000050002909,BoleaeF_1:0.00000100000050002909):0.00000100000050002909,(BoleaeM_2:0.00000100000050002909,BoleaeM_1:0.00000100000050002909):0.0000010000005000290…
((1Bd-fem4-2_S217_2:0.00000100000050002909,(2Bd-mal4-4_S218_2:0.00000100000050002909,((BoleaeF_2:0.00057192875577742771,(BoleaeF_1:0.00216573002398894520,(BoleaeM_2:0.00000100000050002909,BoleaeM_1:0.00000100000050002909):0.00000100000050002909):0.00105059866020707415):0.06302805560346065594,((4Bt-mal10-3_S220_1:0.00000100000050002909,4Bt-mal10-3_S220_2:0.00053821782409451660):0.00281646793385543…
(((((4Bt-mal10-3_S220_1:0.00000100000050002909,(4Bt-mal10-3_S220_2:0.00402370854058534209,(BoleaeF_2:0.00196623229596241348,(BoleaeF_1:0.00196634174766377890,(BoleaeM_1:0.00000100000050002909,BoleaeM_2:0.00000100000050002909):0.00000100000050002909):0.00000100000050002909):0.05694873528470123514):0.00000100000050002909):0.00199952622498777511,((3Bt-fem10-2_S219_2:0.00199514943579048995,((5Hy-fem9…
((1Bd-fem4-2_S217_2:0.00000100000050002909,((BoleaeF_2:0.00000100000050002909,((BoleaeM_2:0.00000100000050002909,BoleaeM_1:0.00000100000050002909):0.00000100000050002909,BoleaeF_1:0.00284832127927328637):0.00286560694030551545):0.05010809394122086452,(((6Hy-mal9-14_S222_2:0.00000100000050002909,4Bt-mal10-3_S220_2:0.00578833219358047824):0.00287189340916855053,5Hy-fem9-8_S221_2:0.00000100000050002…
((2Bd-mal4-4_S218_1:0.00000100000050002909,(5Hy-fem9-8_S221_1:0.00000100000050002909,((BoleaeF_1:0.00000100000050002909,((BoleaeF_2:0.00000100000050002909,BoleaeM_1:0.00000100000050002909):0.00000100000050002909,BoleaeM_2:0.00000100000050002909):0.00292228025875304479):0.06796448845844571540,((6Hy-mal9-14_S222_1:0.00000100000050002909,((4Bt-mal10-3_S220_1:0.00000100000050002909,(5Hy-fem9-8_S221_2…
((2Bd-mal4-4_S218_2:0.00300779082139063150,(2Bd-mal4-4_S218_1:0.00000100000050002909,(((((BoleaeF_1:0.00000100000050002909,BoleaeF_2:0.00000100000050002909):0.00000100000050002909,BoleaeM_1:0.00000100000050002909):0.00000100000050002909,BoleaeM_2:0.00000100000050002909):0.09049555113634248638,(6Hy-mal9-14_S222_1:0.00000100000050002909,((5Hy-fem9-8_S221_2:0.00459287108059834408,((4Bt-mal10-3_S220_…
(((2Bd-mal4-4_S218_1:0.00000100000050002909,(5Hy-fem9-8_S221_1:0.00307606724424508166,(((6Hy-mal9-14_S222_1:0.00023319952738589512,(((4Bt-mal10-3_S220_1:0.00000100000050002909,3Bt-fem10-2_S219_2:0.00000100000050002909):0.00000100000050002909,(3Bt-fem10-2_S219_1:0.00000100000050002909,4Bt-mal10-3_S220_2:0.00000100000050002909):0.00000100000050002909):0.00000100000050002909,6Hy-mal9-14_S222_2:0.001…
((2Bd-mal4-4_S218_2:0.00923046199926151265,1Bd-fem4-2_S217_2:0.00000100000050002909):0.00052444379389362768,(2Bd-mal4-4_S218_1:0.00000100000050002909,((((((4Bt-mal10-3_S220_1:0.00000100000050002909,((3Bt-fem10-2_S219_1:0.00000100000050002909,4Bt-mal10-3_S220_2:0.00000100000050002909):0.00000100000050002909,3Bt-fem10-2_S219_2:0.00000100000050002909):0.00000100000050002909):0.00000100000050002909,6…
(1Bd-fem4-2_S217_2:0.00000100000050002909,((2Bd-mal4-4_S218_1:0.00000100000050002909,(5Hy-fem9-8_S221_1:0.00126197658162081113,((BoleaeF_1:0.00000100000050002909,(BoleaeM_1:0.00000100000050002909,(BoleaeF_2:0.00000100000050002909,BoleaeM_2:0.00000100000050002909):0.00096611929752234127):0.00064347916944562688):0.07472298318936411443,(6Hy-mal9-14_S222_1:0.00000100000050002909,((5Hy-fem9-8_S221_2:0…
((((BoleaeF_2:0.00000100000050002909,(BoleaeM_2:0.00000100000050002909,(BoleaeM_1:0.00000100000050002909,BoleaeF_1:0.00000100000050002909):0.00000100000050002909):0.00000100000050002909):0.06187286493032832096,(3Bt-fem10-2_S219_1:0.00065177521364231678,(6Hy-mal9-14_S222_1:0.00100154627968059343,((3Bt-fem10-2_S219_2:0.00745222042599975876,6Hy-mal9-14_S222_2:0.00265534789813809012):0.00047873575977…
(((2Bd-mal4-4_S218_2:0.00000100000050002909,2Bd-mal4-4_S218_1:0.00000100000050002909):0.00388638813254279852,((BoleaeF_1:0.00000100000050002909,((BoleaeM_2:0.00000100000050002909,BoleaeM_1:0.00000100000050002909):0.00000100000050002909,BoleaeF_2:0.00000100000050002909):0.00000100000050002909):0.04570037816887831394,(3Bt-fem10-2_S219_1:0.00000100000050002909,(3Bt-fem10-2_S219_2:0.00381489743059641…
(((1Bd-fem4-2_S217_2:0.00000100000050002909,2Bd-mal4-4_S218_1:0.00000100000050002909):0.00000100000050002909,(((BoleaeF_1:0.00000100000050002909,(BoleaeM_1:0.00000100000050002909,BoleaeF_2:0.00000100000050002909):0.00000100000050002909):0.00000100000050002909,BoleaeM_2:0.00000100000050002909):0.03830768342217051592,(((4Bt-mal10-3_S220_2:0.00000100000050002909,(((6Hy-mal9-14_S222_1:0.0000010000005…
(2Bd-mal4-4_S218_1:0.00000100000050002909,(1Bd-fem4-2_S217_2:0.00000100000050002909,(2Bd-mal4-4_S218_2:0.00000100000050002909,(((BoleaeM_2:0.00000100000050002909,BoleaeF_1:0.00000100000050002909):0.00000100000050002909,(BoleaeF_2:0.00000100000050002909,BoleaeM_1:0.00000100000050002909):0.00000100000050002909):0.06289476148381337173,((3Bt-fem10-2_S219_1:0.00055285276212083448,(4Bt-mal10-3_S220_1:0…
(2Bd-mal4-4_S218_2:0.00000100000050002909,((((3Bt-fem10-2_S219_1:0.00000100000050002909,(5Hy-fem9-8_S221_1:0.00062024063805530443,(((5Hy-fem9-8_S221_2:0.00000100000050002909,4Bt-mal10-3_S220_1:0.00000100000050002909):0.00000100000050002909,4Bt-mal10-3_S220_2:0.00000100000050002909):0.00000100000050002909,(6Hy-mal9-14_S222_2:0.00186608236074717977,3Bt-fem10-2_S219_2:0.00093216322158312464):0.00062…
(((1Bd-fem4-2_S217_2:0.00000100000050002909,2Bd-mal4-4_S218_2:0.00000100000050002909):0.00000100000050002909,2Bd-mal4-4_S218_1:0.00000100000050002909):0.00000100000050002909,(((BoleaeM_1:0.00000100000050002909,BoleaeF_2:0.00000100000050002909):0.00000100000050002909,(BoleaeF_1:0.00000100000050002909,BoleaeM_2:0.00000100000050002909):0.00000100000050002909):0.03679266199664792125,(4Bt-mal10-3_S220…
(((1Bd-fem4-2_S217_2:0.00000100000050002909,2Bd-mal4-4_S218_2:0.00000100000050002909):0.00000100000050002909,((BoleaeF_1:0.00000100000050002909,((BoleaeM_2:0.00000100000050002909,BoleaeF_2:0.00000100000050002909):0.00000100000050002909,BoleaeM_1:0.00000100000050002909):0.00000100000050002909):0.06492981067476899515,(6Hy-mal9-14_S222_1:0.00000100000050002909,((5Hy-fem9-8_S221_1:0.00000100000050002…
((2Bd-mal4-4_S218_1:0.00000100000050002909,(2Bd-mal4-4_S218_2:0.00239272946882786684,((BoleaeM_1:0.00000100000050002909,(BoleaeM_2:0.00000100000050002909,(BoleaeF_2:0.00000100000050002909,BoleaeF_1:0.00000100000050002909):0.00000100000050002909):0.00000100000050002909):0.04440190726106680447,(((6Hy-mal9-14_S222_1:0.00000100000050002909,(4Bt-mal10-3_S220_1:0.00000100000050002909,((3Bt-fem10-2_S219…
(1Bd-fem4-2_S217_2:0.00000100000050002909,(2Bd-mal4-4_S218_1:0.00000100000050002909,(((((BoleaeM_2:0.00000100000050002909,BoleaeM_1:0.00000100000050002909):0.00000100000050002909,BoleaeF_1:0.00000100000050002909):0.00000100000050002909,BoleaeF_2:0.00000100000050002909):0.03214862953293053799,((((4Bt-mal10-3_S220_2:0.00000100000050002909,6Hy-mal9-14_S222_1:0.00000100000050002909):0.000001000000500…
((1Bd-fem4-2_S217_2:0.00000100000050002909,(2Bd-mal4-4_S218_2:0.00214101409766405794,(((BoleaeF_2:0.00000100000050002909,BoleaeM_2:0.00000100000050002909):0.00000100000050002909,(BoleaeF_1:0.00000100000050002909,BoleaeM_1:0.00000100000050002909):0.00000100000050002909):0.07504734670430536492,((4Bt-mal10-3_S220_1:0.00046941240894907068,((3Bt-fem10-2_S219_1:0.00000100000050002909,((5Hy-fem9-8_S221_…
(2Bd-mal4-4_S218_1:0.00000100000050002909,((2Bd-mal4-4_S218_2:0.00575517312188722052,1Bd-fem4-2_S217_2:0.00000100000050002909):0.00113565556056543409,((5Hy-fem9-8_S221_1:0.00000100000050002909,((((5Hy-fem9-8_S221_2:0.01007518489961674313,3Bt-fem10-2_S219_2:0.00052540979420193231):0.00058952555675203990,(4Bt-mal10-3_S220_2:0.00058864637460155503,6Hy-mal9-14_S222_2:0.00111717315350049200):0.0005738…
((2Bd-mal4-4_S218_2:0.00000100000050002909,(1Bd-fem4-2_S217_2:0.00000100000050002909,((6Hy-mal9-14_S222_1:0.00000100000050002909,((3Bt-fem10-2_S219_1:0.00000100000050002909,(((3Bt-fem10-2_S219_2:0.00000100000050002909,4Bt-mal10-3_S220_1:0.00000100000050002909):0.00000100000050002909,(5Hy-fem9-8_S221_1:0.00000100000050002909,4Bt-mal10-3_S220_2:0.00000100000050002909):0.00000100000050002909):0.0000…
(1Bd-fem4-2_S217_2:0.00000100000050002909,((2Bd-mal4-4_S218_1:0.00000100000050002909,(((((((5Hy-fem9-8_S221_1:0.00000100000050002909,5Hy-fem9-8_S221_2:0.00000100000050002909):0.00000100000050002909,6Hy-mal9-14_S222_2:0.00000100000050002909):0.00000100000050002909,3Bt-fem10-2_S219_2:0.00000100000050002909):0.00000100000050002909,4Bt-mal10-3_S220_2:0.00693760858137092585):0.00000100000050002909,(6H…
(1Bd-fem4-2_S217_2:0.00000100000050002909,((2Bd-mal4-4_S218_1:0.00016068238767632346,((((3Bt-fem10-2_S219_1:0.00000100000050002909,(5Hy-fem9-8_S221_1:0.00000100000050002909,(6Hy-mal9-14_S222_1:0.00039168970250949250,(4Bt-mal10-3_S220_2:0.00078398854834620839,5Hy-fem9-8_S221_2:0.00039134291900395029):0.00000100000050002909):0.00000100000050002909):0.00000100000050002909):0.00000100000050002909,(6H…
(((2Bd-mal4-4_S218_1:0.00000100000050002909,2Bd-mal4-4_S218_2:0.00047433249110410383):0.00190434427543313971,(((BoleaeM_2:0.00000100000050002909,BoleaeF_2:0.00000100000050002909):0.00329181555772092372,(BoleaeF_1:0.00000100000050002909,BoleaeM_1:0.00000100000050002909):0.00298116304473225891):0.04154371101950193879,((3Bt-fem10-2_S219_2:0.00033505972657813421,((5Hy-fem9-8_S221_2:0.0000010000005000…
(2Bd-mal4-4_S218_1:0.00000100000050002909,((2Bd-mal4-4_S218_2:0.00000100000050002909,1Bd-fem4-2_S217_2:0.00000100000050002909):0.00000100000050002909,(((BoleaeF_2:0.00000100000050002909,(BoleaeM_2:0.00000100000050002909,BoleaeM_1:0.00000100000050002909):0.00000100000050002909):0.00000100000050002909,BoleaeF_1:0.00000100000050002909):0.06022669010643597748,((4Bt-mal10-3_S220_2:0.000871099732061860…
((2Bd-mal4-4_S218_2:0.00348381379924844574,(2Bd-mal4-4_S218_1:0.00000100000050002909,(((BoleaeM_2:0.00000100000050002909,BoleaeF_2:0.00000100000050002909):0.00147989520779412713,(BoleaeF_1:0.00000100000050002909,BoleaeM_1:0.00000100000050002909):0.00261772179559824564):0.06033499102296287914,((4Bt-mal10-3_S220_1:0.00000100000050002909,4Bt-mal10-3_S220_2:0.00407278876682673312):0.00057423828667830…
(((((BoleaeF_2:0.00000100000050002909,((BoleaeM_1:0.00000100000050002909,BoleaeF_1:0.00000100000050002909):0.00026977108054777199,BoleaeM_2:0.00000100000050002909):0.00026879176517390205):0.08710862681447385791,((((3Bt-fem10-2_S219_2:0.00188304421948606751,(4Bt-mal10-3_S220_2:0.00064969513148375839,(6Hy-mal9-14_S222_2:0.00127782209503128196,5Hy-fem9-8_S221_2:0.00062379930255903151):0.000785594448…
(((BoleaeF_1:0.00000100000050002909,((BoleaeM_2:0.00000100000050002909,BoleaeF_2:0.00000100000050002909):0.00000100000050002909,BoleaeM_1:0.00000100000050002909):0.00049143821951327059):0.05857126965060222706,((3Bt-fem10-2_S219_1:0.00172566240642194578,4Bt-mal10-3_S220_1:0.00000100000050002909):0.00103001984998639536,(((3Bt-fem10-2_S219_2:0.00296399069386764661,4Bt-mal10-3_S220_2:0.00100516576048…
(2Bd-mal4-4_S218_1:0.00000100000050002909,(2Bd-mal4-4_S218_2:0.00000100000050002909,((((BoleaeM_2:0.00028242549338979126,BoleaeF_2:0.00000100000050002909):0.00255054042962985774,(BoleaeM_1:0.00028240383406807191,BoleaeF_1:0.00000100000050002909):0.00000100000050002909):0.08943610720181370544,(((3Bt-fem10-2_S219_2:0.00000100000050002909,4Bt-mal10-3_S220_2:0.00000100000050002909):0.0002752146999485…
((2Bd-mal4-4_S218_1:0.00258489335665271474,(2Bd-mal4-4_S218_2:0.00107783859068321460,((((BoleaeF_2:0.00000100000050002909,BoleaeM_2:0.00000100000050002909):0.00000100000050002909,BoleaeF_1:0.00000100000050002909):0.00130118733165720201,BoleaeM_1:0.00000100000050002909):0.06765548475712461485,(6Hy-mal9-14_S222_1:0.00195493477112831850,((3Bt-fem10-2_S219_1:0.00063013628987501256,(4Bt-mal10-3_S220_2…
((2Bd-mal4-4_S218_2:0.01468876440819934237,(2Bd-mal4-4_S218_1:0.00273156281995461927,((((BoleaeF_2:0.00000100000050002909,BoleaeM_2:0.00433655521501070344):0.00038892477272186969,BoleaeF_1:0.00000100000050002909):0.00270140515576642410,BoleaeM_1:0.00082942466384360025):0.07439319375407214829,(3Bt-fem10-2_S219_1:0.00044113226739976851,(4Bt-mal10-3_S220_1:0.00202538084802427907,(((5Hy-fem9-8_S221_2…
((2Bd-mal4-4_S218_1:0.00768850822703948372,(2Bd-mal4-4_S218_2:0.01103478929203833420,((5Hy-fem9-8_S221_1:0.00142163871652775989,(((3Bt-fem10-2_S219_2:0.00224898028728433763,4Bt-mal10-3_S220_2:0.01006131893049562812):0.00687575432921173641,6Hy-mal9-14_S222_2:0.00000100000050002909):0.01163210172307018418,(5Hy-fem9-8_S221_2:0.00000100000050002909,((3Bt-fem10-2_S219_1:0.00000100000050002909,4Bt-mal1…
(1Bd-fem4-2_S217_2:0.00156788921565585086,(((((BoleaeF_1:0.00000100000050002909,BoleaeF_2:0.00000100000050002909):0.00000100000050002909,(BoleaeM_2:0.00000100000050002909,BoleaeM_1:0.00000100000050002909):0.00000100000050002909):0.03693002259970691592,((4Bt-mal10-3_S220_2:0.00000100000050002909,(4Bt-mal10-3_S220_1:0.00000100000050002909,(5Hy-fem9-8_S221_2:0.00000100000050002909,3Bt-fem10-2_S219_2…
(((((BoleaeF_1:0.00000100000050002909,BoleaeM_2:0.00000100000050002909):0.00000100000050002909,(BoleaeM_1:0.00000100000050002909,BoleaeF_2:0.00000100000050002909):0.00000100000050002909):0.10631490611043506456,((3Bt-fem10-2_S219_1:0.00000100000050002909,6Hy-mal9-14_S222_1:0.00000100000050002909):0.00000100000050002909,(5Hy-fem9-8_S221_2:0.00078842568603425560,(6Hy-mal9-14_S222_2:0.000788175478827…
(((3Bt-fem10-2_S219_1:0.00000100000050002909,(4Bt-mal10-3_S220_1:0.00000100000050002909,((5Hy-fem9-8_S221_1:0.00000100000050002909,((6Hy-mal9-14_S222_2:0.00000100000050002909,5Hy-fem9-8_S221_2:0.00000100000050002909):0.00000100000050002909,(4Bt-mal10-3_S220_2:0.00054375025169483963,3Bt-fem10-2_S219_2:0.00000100000050002909):0.00109153578742860521):0.00219031217577057369):0.00054435599229982906,6H…
(((1Bd-fem4-2_S217_2:0.00000100000050002909,2Bd-mal4-4_S218_2:0.00000100000050002909):0.00000100000050002909,(((BoleaeF_2:0.00000100000050002909,BoleaeF_1:0.00000100000050002909):0.00098457519394589983,(BoleaeM_2:0.00000100000050002909,BoleaeM_1:0.00000100000050002909):0.00239820335654196285):0.03261942427072252876,((6Hy-mal9-14_S222_1:0.00225919883417132145,4Bt-mal10-3_S220_1:0.00000100000050002…
((1Bd-fem4-2_S217_2:0.00000100000050002909,((((BoleaeM_1:0.00000100000050002909,BoleaeM_2:0.00000100000050002909):0.00315911979433289997,(BoleaeF_2:0.00000100000050002909,BoleaeF_1:0.00000100000050002909):0.00177473436678431281):0.07802600537509386813,(((((3Bt-fem10-2_S219_2:0.00000100000050002909,3Bt-fem10-2_S219_1:0.00000100000050002909):0.00000100000050002909,(5Hy-fem9-8_S221_2:0.0009153790396…
(((2Bd-mal4-4_S218_2:0.00000100000050002909,2Bd-mal4-4_S218_1:0.00000100000050002909):0.00000100000050002909,(((BoleaeM_2:0.00000100000050002909,BoleaeM_1:0.00000100000050002909):0.00000100000050002909,(BoleaeF_2:0.00000100000050002909,BoleaeF_1:0.00000100000050002909):0.00120219541501368171):0.05182445209833796973,((((6Hy-mal9-14_S222_1:0.00000100000050002909,3Bt-fem10-2_S219_2:0.000001000000500…
((1Bd-fem4-2_S217_2:0.00000100000050002909,((((4Bt-mal10-3_S220_1:0.00069723730402500132,(((4Bt-mal10-3_S220_2:0.00000100000050002909,((3Bt-fem10-2_S219_1:0.00000100000050002909,5Hy-fem9-8_S221_1:0.00000100000050002909):0.00000100000050002909,3Bt-fem10-2_S219_2:0.00000100000050002909):0.00000100000050002909):0.00000100000050002909,5Hy-fem9-8_S221_2:0.00000100000050002909):0.00000100000050002909,6…
((2Bd-mal4-4_S218_1:0.00000100000050002909,1Bd-fem4-2_S217_2:0.00000100000050002909):0.00000100000050002909,(((4Bt-mal10-3_S220_1:0.00081050544938609213,(3Bt-fem10-2_S219_1:0.00075396194568165304,(((((6Hy-mal9-14_S222_2:0.00000100000050002909,6Hy-mal9-14_S222_1:0.00000100000050002909):0.00000100000050002909,5Hy-fem9-8_S221_1:0.00000100000050002909):0.00000100000050002909,3Bt-fem10-2_S219_2:0.0000…
(((((BoleaeM_2:0.00000100000050002909,BoleaeM_1:0.00000100000050002909):0.00351119597528189858,(BoleaeF_2:0.00000100000050002909,BoleaeF_1:0.00000100000050002909):0.00284388012800694968):0.05915401512656454086,((((4Bt-mal10-3_S220_2:0.00000100000050002909,(5Hy-fem9-8_S221_1:0.00000100000050002909,(5Hy-fem9-8_S221_2:0.00000100000050002909,(3Bt-fem10-2_S219_2:0.00000100000050002909,6Hy-mal9-14_S222…
((2Bd-mal4-4_S218_2:0.00000100000050002909,(((BoleaeM_1:0.00000100000050002909,BoleaeM_2:0.00000100000050002909):0.00461134216340393539,(BoleaeF_2:0.00000100000050002909,BoleaeF_1:0.00000100000050002909):0.00000100000050002909):0.04062567946040093053,((((3Bt-fem10-2_S219_1:0.00000100000050002909,((5Hy-fem9-8_S221_1:0.00000100000050002909,4Bt-mal10-3_S220_2:0.00000100000050002909):0.00000100000050…
(((BoleaeF_2:0.00127705324691536402,((BoleaeM_2:0.00000100000050002909,BoleaeM_1:0.00000100000050002909):0.00000100000050002909,BoleaeF_1:0.00233608124069073411):0.00224945731519967133):0.08547053928934142397,((4Bt-mal10-3_S220_1:0.00352678491557075098,3Bt-fem10-2_S219_1:0.00115290352527278581):0.00290468883441913741,(5Hy-fem9-8_S221_1:0.00000100000050002909,((3Bt-fem10-2_S219_2:0.001164825748611…
(((BoleaeF_2:0.00241927597213553334,((BoleaeF_1:0.00000100000050002909,BoleaeM_1:0.00000100000050002909):0.00000100000050002909,BoleaeM_2:0.00000100000050002909):0.00000100000050002909):0.10532857076088519843,(((((5Hy-fem9-8_S221_1:0.00000100000050002909,5Hy-fem9-8_S221_2:0.00000100000050002909):0.00000100000050002909,(6Hy-mal9-14_S222_1:0.00000100000050002909,6Hy-mal9-14_S222_2:0.000001000000500…
((((BoleaeF_2:0.00000100000050002909,BoleaeM_2:0.00000100000050002909):0.00517079306192071153,(BoleaeM_1:0.00000100000050002909,BoleaeF_1:0.00000100000050002909):0.00000100000050002909):0.07174002472300386457,((3Bt-fem10-2_S219_1:0.00000100000050002909,4Bt-mal10-3_S220_1:0.00000100000050002909):0.00000100000050002909,((((5Hy-fem9-8_S221_2:0.00000100000050002909,5Hy-fem9-8_S221_1:0.000001000000500…
((((BoleaeM_2:0.00000100000050002909,BoleaeF_2:0.00036840483909323561):0.00844874517979816823,(BoleaeF_1:0.00000100000050002909,BoleaeM_1:0.00000100000050002909):0.00881799776992693921):0.08248156199319491011,(4Bt-mal10-3_S220_1:0.00075925588761839385,((5Hy-fem9-8_S221_1:0.00000100000050002909,((4Bt-mal10-3_S220_2:0.00110557710880216297,((6Hy-mal9-14_S222_2:0.00000100000050002909,6Hy-mal9-14_S222…
(((4Bt-mal10-3_S220_1:0.00014197450373228048,(((5Hy-fem9-8_S221_1:0.00000100000050002909,5Hy-fem9-8_S221_2:0.00000100000050002909):0.00140652118570775342,3Bt-fem10-2_S219_1:0.00000100000050002909):0.00000100000050002909,((6Hy-mal9-14_S222_2:0.00000100000050002909,(4Bt-mal10-3_S220_2:0.00225943667373362843,3Bt-fem10-2_S219_2:0.00000100000050002909):0.00112347093173664737):0.00056168523291664531,6H…
(((BoleaeM_1:0.00174925456024234817,((BoleaeM_2:0.00000100000050002909,BoleaeF_2:0.00000100000050002909):0.00000100000050002909,BoleaeF_1:0.00000100000050002909):0.00074822695361306010):0.09501764024651777885,((4Bt-mal10-3_S220_1:0.00166997202796222047,(3Bt-fem10-2_S219_2:0.00333418598625521761,(4Bt-mal10-3_S220_2:0.00166519812424058733,(5Hy-fem9-8_S221_1:0.00000100000050002909,5Hy-fem9-8_S221_2:…
(((4Bt-mal10-3_S220_1:0.00000100000050002909,((((3Bt-fem10-2_S219_1:0.00000100000050002909,6Hy-mal9-14_S222_1:0.00000100000050002909):0.00000100000050002909,5Hy-fem9-8_S221_1:0.00000100000050002909):0.00000100000050002909,(3Bt-fem10-2_S219_2:0.00000100000050002909,6Hy-mal9-14_S222_2:0.00000100000050002909):0.00000100000050002909):0.00000100000050002909,(5Hy-fem9-8_S221_2:0.00114249577192653408,4B…
((((BoleaeM_2:0.00000100000050002909,BoleaeF_2:0.00000100000050002909):0.00517449043792948035,(BoleaeF_1:0.00000100000050002909,BoleaeM_1:0.00000100000050002909):0.00133875672211068958):0.09592942743454309362,(4Bt-mal10-3_S220_1:0.00000100000050002909,((3Bt-fem10-2_S219_1:0.00000100000050002909,6Hy-mal9-14_S222_1:0.00000100000050002909):0.00093332815854023853,(((4Bt-mal10-3_S220_2:0.0056191824239…
(((2Bd-mal4-4_S218_2:0.00000100000050002909,2Bd-mal4-4_S218_1:0.00000100000050002909):0.00000100000050002909,1Bd-fem4-2_S217_2:0.00173506320879992094):0.00348007220121375384,((4Bt-mal10-3_S220_2:0.00565720420307752082,((6Hy-mal9-14_S222_1:0.00000100000050002909,3Bt-fem10-2_S219_1:0.00000100000050002909):0.00172966722590112815,((3Bt-fem10-2_S219_2:0.00000100000050002909,(5Hy-fem9-8_S221_2:0.001732…
((((((BoleaeF_2:0.00000100000050002909,BoleaeM_2:0.00147098013940184054):0.00311446652542288812,(BoleaeM_1:0.00000100000050002909,BoleaeF_1:0.00000100000050002909):0.00132150556384623787):0.05548265283132901293,((((5Hy-fem9-8_S221_1:0.00000100000050002909,4Bt-mal10-3_S220_1:0.00000100000050002909):0.00000100000050002909,3Bt-fem10-2_S219_1:0.00000100000050002909):0.00000100000050002909,6Hy-mal9-14…
((((BoleaeM_2:0.00000100000050002909,BoleaeF_2:0.00000100000050002909):0.00714401511503315063,(BoleaeF_1:0.00047250702272536168,BoleaeM_1:0.00106834638314227330):0.00291130775983703674):0.11342867327273346845,(((4Bt-mal10-3_S220_1:0.00203934432353314408,(5Hy-fem9-8_S221_1:0.00051072676652796206,(5Hy-fem9-8_S221_2:0.00000100000050002909,4Bt-mal10-3_S220_2:0.00780637250893515423):0.0000010000005000…
(2Bd-mal4-4_S218_2:0.00000100000050002909,((2Bd-mal4-4_S218_1:0.00200065907443868233,(((BoleaeM_2:0.00199454504534425257,(BoleaeF_1:0.00000100000050002909,BoleaeF_2:0.00000100000050002909):0.00000100000050002909):0.00399710854880555057,BoleaeM_1:0.00000100000050002909):0.04953430734014272613,((5Hy-fem9-8_S221_2:0.00000100000050002909,6Hy-mal9-14_S222_2:0.00000100000050002909):0.000001000000500029…
((2Bd-mal4-4_S218_2:0.00313506437439530113,(((((5Hy-fem9-8_S221_1:0.00000100000050002909,4Bt-mal10-3_S220_1:0.00000100000050002909):0.00000100000050002909,6Hy-mal9-14_S222_1:0.00000100000050002909):0.00000100000050002909,(((4Bt-mal10-3_S220_2:0.00000100000050002909,3Bt-fem10-2_S219_1:0.00000100000050002909):0.00000100000050002909,3Bt-fem10-2_S219_2:0.00000100000050002909):0.00000100000050002909,(…
(((((BoleaeF_1:0.00000100000050002909,BoleaeM_2:0.00000100000050002909):0.00000100000050002909,BoleaeF_2:0.00000100000050002909):0.00000100000050002909,BoleaeM_1:0.00000100000050002909):0.05750028618669919545,(4Bt-mal10-3_S220_1:0.00000100000050002909,(5Hy-fem9-8_S221_1:0.00187406086779871471,((5Hy-fem9-8_S221_2:0.00186493071321347167,((4Bt-mal10-3_S220_2:0.00000100000050002909,6Hy-mal9-14_S222_2…
((((BoleaeF_1:0.00000100000050002909,BoleaeM_1:0.00000100000050002909):0.00000100000050002909,(BoleaeF_2:0.00000100000050002909,BoleaeM_2:0.00000100000050002909):0.00000100000050002909):0.06580237555320007925,(5Hy-fem9-8_S221_1:0.00112042067386288824,(6Hy-mal9-14_S222_1:0.00027232665985664354,(4Bt-mal10-3_S220_1:0.00000100000050002909,((5Hy-fem9-8_S221_2:0.00107303218004512748,((3Bt-fem10-2_S219_…
(2Bd-mal4-4_S218_1:0.00143595271386019502,((2Bd-mal4-4_S218_2:0.00217793644828985240,(((BoleaeF_1:0.00000100000050002909,BoleaeM_2:0.00000100000050002909):0.00000100000050002909,(BoleaeM_1:0.00000100000050002909,BoleaeF_2:0.00000100000050002909):0.00000100000050002909):0.06812908539500893423,(6Hy-mal9-14_S222_1:0.00000100000050002909,(5Hy-fem9-8_S221_1:0.00000100000050002909,((4Bt-mal10-3_S220_1:…
(2Bd-mal4-4_S218_1:0.00072781893150716316,(((((BoleaeF_2:0.00000100000050002909,BoleaeM_2:0.00000100000050002909):0.00048557572096657835,BoleaeF_1:0.00000100000050002909):0.00048550326315543617,BoleaeM_1:0.00000100000050002909):0.08563535591597699892,((3Bt-fem10-2_S219_1:0.00000100000050002909,3Bt-fem10-2_S219_2:0.00024203132399264340):0.00346821289206863080,((5Hy-fem9-8_S221_1:0.0009839515370279…
(2Bd-mal4-4_S218_1:0.00000100000050002909,((2Bd-mal4-4_S218_2:0.00399410896474209926,((BoleaeF_2:0.00000100000050002909,(BoleaeM_2:0.00000100000050002909,(BoleaeM_1:0.00000100000050002909,BoleaeF_1:0.00000100000050002909):0.00000100000050002909):0.00000100000050002909):0.06710223354840985643,(((4Bt-mal10-3_S220_1:0.00000100000050002909,5Hy-fem9-8_S221_1:0.00000100000050002909):0.00000100000050002…
((((BoleaeF_1:0.00000100000050002909,BoleaeF_2:0.00000100000050002909):0.00000100000050002909,(BoleaeM_2:0.00000100000050002909,BoleaeM_1:0.00000100000050002909):0.00000100000050002909):0.08601440178170392803,((3Bt-fem10-2_S219_1:0.00000100000050002909,3Bt-fem10-2_S219_2:0.00000100000050002909):0.00620738234040456652,((4Bt-mal10-3_S220_1:0.00000100000050002909,(6Hy-mal9-14_S222_1:0.00000100000050…
(((((BoleaeF_1:0.00000100000050002909,(BoleaeM_2:0.00000100000050002909,(BoleaeF_2:0.00000100000050002909,BoleaeM_1:0.00000100000050002909):0.00000100000050002909):0.00000100000050002909):0.07078694718811436026,(5Hy-fem9-8_S221_2:0.00438100142204558927,(((6Hy-mal9-14_S222_2:0.00000100000050002909,5Hy-fem9-8_S221_1:0.00000100000050002909):0.00000100000050002909,(3Bt-fem10-2_S219_2:0.00000100000050…
(2Bd-mal4-4_S218_1:0.00082041479224342266,((2Bd-mal4-4_S218_2:0.00240897934818064090,1Bd-fem4-2_S217_2:0.00216899080468993706):0.00357171506113527614,(((3Bt-fem10-2_S219_1:0.00000100000050002909,3Bt-fem10-2_S219_2:0.00000100000050002909):0.00322885570149396457,(6Hy-mal9-14_S222_1:0.00077914368364738950,((5Hy-fem9-8_S221_1:0.00023147076950934216,((5Hy-fem9-8_S221_2:0.00071496297885975180,6Hy-mal9-…
((2Bd-mal4-4_S218_2:0.00227866094568840915,1Bd-fem4-2_S217_2:0.00000100000050002909):0.00227763952658825404,(((BoleaeM_1:0.00000100000050002909,(BoleaeM_2:0.00000100000050002909,(BoleaeF_1:0.00000100000050002909,BoleaeF_2:0.00000100000050002909):0.00000100000050002909):0.00000100000050002909):0.06276626396928042251,((4Bt-mal10-3_S220_1:0.00000100000050002909,(5Hy-fem9-8_S221_1:0.00000100000050002…
(2Bd-mal4-4_S218_1:0.00000100000050002909,((2Bd-mal4-4_S218_2:0.00056608061362630661,(((BoleaeM_1:0.00000100000050002909,BoleaeM_2:0.00000100000050002909):0.00000100000050002909,(BoleaeF_1:0.00000100000050002909,BoleaeF_2:0.00000100000050002909):0.00000100000050002909):0.03477141863703757385,(((5Hy-fem9-8_S221_1:0.00000100000050002909,6Hy-mal9-14_S222_1:0.00000100000050002909):0.00000100000050002…
(2Bd-mal4-4_S218_1:0.00438656268825209604,(((BoleaeM_2:0.00000100000050002909,(BoleaeF_1:0.00000100000050002909,(BoleaeF_2:0.00000100000050002909,BoleaeM_1:0.00000100000050002909):0.00000100000050002909):0.00000100000050002909):0.07217681376491726086,(5Hy-fem9-8_S221_1:0.00000100000050002909,((6Hy-mal9-14_S222_1:0.00165974182809187844,((5Hy-fem9-8_S221_2:0.00501347739661760130,6Hy-mal9-14_S222_2:…
(2Bd-mal4-4_S218_1:0.00703659664810776797,((1Bd-fem4-2_S217_2:0.00700533465056968081,2Bd-mal4-4_S218_2:0.00000100000050002909):0.00461020062357923779,((((4Bt-mal10-3_S220_1:0.00000100000050002909,(5Hy-fem9-8_S221_1:0.00000100000050002909,4Bt-mal10-3_S220_2:0.00000100000050002909):0.00000100000050002909):0.00000100000050002909,(6Hy-mal9-14_S222_1:0.00458773415002292507,(3Bt-fem10-2_S219_2:0.000001…
(2Bd-mal4-4_S218_1:0.00000100000050002909,(((BoleaeF_1:0.00303556411041353870,(BoleaeF_2:0.00584225300639875256,(BoleaeM_2:0.00000100000050002909,BoleaeM_1:0.00000100000050002909):0.00000100000050002909):0.00228179170290875987):0.06234070334991476808,((4Bt-mal10-3_S220_1:0.00000100000050002909,4Bt-mal10-3_S220_2:0.00000100000050002909):0.00288095612272670602,((6Hy-mal9-14_S222_1:0.000001000000500…
(((((6Hy-mal9-14_S222_1:0.00071312895751567129,(3Bt-fem10-2_S219_1:0.00172299962805863333,5Hy-fem9-8_S221_1:0.00022606364406353526):0.00169647208600386622):0.00432273173419754457,(4Bt-mal10-3_S220_1:0.00000100000050002909,(4Bt-mal10-3_S220_2:0.00019904951479168446,(3Bt-fem10-2_S219_2:0.00226661691618609612,(6Hy-mal9-14_S222_2:0.00203956813916073834,5Hy-fem9-8_S221_2:0.00230562162590525980):0.0033…
(((((4Bt-mal10-3_S220_1:0.00000100000050002909,4Bt-mal10-3_S220_2:0.00000100000050002909):0.00171013437434532349,((5Hy-fem9-8_S221_1:0.00171636179457292180,((5Hy-fem9-8_S221_2:0.00000100000050002909,3Bt-fem10-2_S219_2:0.00000100000050002909):0.00000100000050002909,6Hy-mal9-14_S222_2:0.00000100000050002909):0.00172524434372813267):0.00085150214949017053,(3Bt-fem10-2_S219_1:0.00000100000050002909,6…
(((2Bd-mal4-4_S218_2:0.00000100000050002909,((BoleaeM_2:0.00330201502705118393,((BoleaeF_1:0.00000100000050002909,BoleaeF_2:0.00000100000050002909):0.00000100000050002909,BoleaeM_1:0.00000100000050002909):0.00000100000050002909):0.05448411302972141351,1Bd-fem4-2_S217_2:0.01004785268701981378):0.00000100000050002909):0.00331771034484649573,((((5Hy-fem9-8_S221_1:0.00000100000050002909,(4Bt-mal10-3_…
((2Bd-mal4-4_S218_2:0.00603324840159928828,(1Bd-fem4-2_S217_2:0.00608846414054934563,((BoleaeF_1:0.00076286228019153014,((BoleaeM_1:0.00000100000050002909,BoleaeM_2:0.00073930191525907419):0.00000100000050002909,BoleaeF_2:0.00371710962690243027):0.00071768808416483186):0.06308952581907716073,(((3Bt-fem10-2_S219_1:0.00000100000050002909,3Bt-fem10-2_S219_2:0.00000100000050002909):0.0000010000005000…
(2Bd-mal4-4_S218_1:0.00000100000050002909,(2Bd-mal4-4_S218_2:0.00409967558592970634,(1Bd-fem4-2_S217_2:0.00000100000050002909,(((((6Hy-mal9-14_S222_1:0.00000100000050002909,6Hy-mal9-14_S222_2:0.00000100000050002909):0.00000100000050002909,3Bt-fem10-2_S219_2:0.00000100000050002909):0.00000100000050002909,3Bt-fem10-2_S219_1:0.00000100000050002909):0.00000100000050002909,(((5Hy-fem9-8_S221_2:0.00000…
((((BoleaeF_1:0.00216639101181914781,((BoleaeM_2:0.00000100000050002909,BoleaeM_1:0.00000100000050002909):0.00000100000050002909,BoleaeF_2:0.00161397055301646980):0.00214799421839959124):0.05315226323184957247,(((6Hy-mal9-14_S222_2:0.00000100000050002909,4Bt-mal10-3_S220_1:0.00000100000050002909):0.00000100000050002909,(4Bt-mal10-3_S220_2:0.00000100000050002909,5Hy-fem9-8_S221_2:0.000533260144474…
(2Bd-mal4-4_S218_1:0.00000100000050002909,((((((6Hy-mal9-14_S222_1:0.00000100000050002909,5Hy-fem9-8_S221_1:0.00000100000050002909):0.00000100000050002909,(4Bt-mal10-3_S220_1:0.00000100000050002909,3Bt-fem10-2_S219_1:0.00000100000050002909):0.00000100000050002909):0.00000100000050002909,((4Bt-mal10-3_S220_2:0.00000100000050002909,3Bt-fem10-2_S219_2:0.00000100000050002909):0.00000100000050002909,(…
(2Bd-mal4-4_S218_1:0.00000100000050002909,(((((((3Bt-fem10-2_S219_2:0.00000100000050002909,3Bt-fem10-2_S219_1:0.00000100000050002909):0.00000100000050002909,6Hy-mal9-14_S222_2:0.00120001441262278566):0.00120047281500560961,(6Hy-mal9-14_S222_1:0.00000100000050002909,(5Hy-fem9-8_S221_1:0.00000100000050002909,4Bt-mal10-3_S220_1:0.00000100000050002909):0.00000100000050002909):0.00000100000050002909):…
((((BoleaeF_2:0.00164818598769963620,(BoleaeM_2:0.00000100000050002909,BoleaeM_1:0.00000100000050002909):0.00000100000050002909):0.00164276389720867909,BoleaeF_1:0.00000100000050002909):0.08413776835713358826,(((3Bt-fem10-2_S219_1:0.00165338459469108038,5Hy-fem9-8_S221_1:0.00165013562678188058):0.00167295591299518949,((3Bt-fem10-2_S219_2:0.00000100000050002909,5Hy-fem9-8_S221_2:0.0008210437439447…
(2Bd-mal4-4_S218_1:0.00905772082082543020,(((BoleaeF_1:0.00101347449573729246,((BoleaeF_2:0.00484120425470599153,BoleaeM_2:0.00000100000050002909):0.00120605710006167592,BoleaeM_1:0.00000100000050002909):0.00382495246106815713):0.06979167262569488384,(4Bt-mal10-3_S220_1:0.02799150101452043543,(6Hy-mal9-14_S222_1:0.00000100000050002909,(5Hy-fem9-8_S221_1:0.00000100000050002909,((6Hy-mal9-14_S222_2…
((1Bd-fem4-2_S217_2:0.00000100000050002909,((2Bd-mal4-4_S218_1:0.00224943274659519321,2Bd-mal4-4_S218_2:0.00450096888999581071):0.00227061247751466234,(6Hy-mal9-14_S222_1:0.00000100000050002909,((4Bt-mal10-3_S220_1:0.00000100000050002909,3Bt-fem10-2_S219_1:0.00000100000050002909):0.00000100000050002909,((5Hy-fem9-8_S221_1:0.00000100000050002909,5Hy-fem9-8_S221_2:0.00000100000050002909):0.00000100…
((1Bd-fem4-2_S217_2:0.01314647878054702422,(2Bd-mal4-4_S218_1:0.00000100000050002909,2Bd-mal4-4_S218_2:0.00000100000050002909):0.00000100000050002909):0.00557723906653930738,((BoleaeF_1:0.00000100000050002909,((BoleaeF_2:0.00000100000050002909,BoleaeM_1:0.00000100000050002909):0.00000100000050002909,BoleaeM_2:0.00000100000050002909):0.00183074503202152470):0.17031082033469757686,(((3Bt-fem10-2_S2…
(2Bd-mal4-4_S218_1:0.00000100000050002909,(((BoleaeF_1:0.00000100000050002909,((BoleaeF_2:0.00160329076044423801,BoleaeM_2:0.00052771170397620528):0.00053384862670621314,BoleaeM_1:0.00000100000050002909):0.00053031249672195601):0.08719789899629500074,(4Bt-mal10-3_S220_1:0.00052176671356950969,(3Bt-fem10-2_S219_1:0.00000100000050002909,(6Hy-mal9-14_S222_1:0.00000100000050002909,((3Bt-fem10-2_S219_…
(1Bd-fem4-2_S217_2:0.00666825719422683028,(((BoleaeM_1:0.00142321518915508051,((BoleaeF_2:0.00194474272606051874,BoleaeM_2:0.00273165089340564413):0.00634903080190255074,BoleaeF_1:0.00232634671429120862):0.00093901932382973714):0.10172757688212220872,(((4Bt-mal10-3_S220_2:0.00196770265677143280,3Bt-fem10-2_S219_2:0.00508564923154887060):0.00557310097192618894,4Bt-mal10-3_S220_1:0.0019308776282482…
((((BoleaeF_2:0.00000100000050002909,BoleaeM_2:0.00000100000050002909):0.00322391359219118684,(BoleaeF_1:0.00000100000050002909,BoleaeM_1:0.00000100000050002909):0.00193508059046350279):0.09068414984095264642,(6Hy-mal9-14_S222_1:0.00049267081734302557,(5Hy-fem9-8_S221_1:0.00000100000050002909,(5Hy-fem9-8_S221_2:0.00000100000050002909,(6Hy-mal9-14_S222_2:0.00000100000050002909,((3Bt-fem10-2_S219_2…
((1Bd-fem4-2_S217_2:0.00000100000050002909,(((BoleaeM_1:0.00000100000050002909,(BoleaeF_1:0.00000100000050002909,(BoleaeM_2:0.00000100000050002909,BoleaeF_2:0.00000100000050002909):0.00102090785145267718):0.00102052984577421049):0.07962077632880240619,(4Bt-mal10-3_S220_1:0.00057712928458416603,((5Hy-fem9-8_S221_2:0.00000100000050002909,((3Bt-fem10-2_S219_2:0.00000100000050002909,4Bt-mal10-3_S220_…
(1Bd-fem4-2_S217_2:0.00000100000050002909,((((4Bt-mal10-3_S220_1:0.00000100000050002909,((5Hy-fem9-8_S221_2:0.00000100000050002909,6Hy-mal9-14_S222_1:0.00000100000050002909):0.00000100000050002909,(6Hy-mal9-14_S222_2:0.00000100000050002909,(((3Bt-fem10-2_S219_2:0.00000100000050002909,5Hy-fem9-8_S221_1:0.00000100000050002909):0.00000100000050002909,3Bt-fem10-2_S219_1:0.00000100000050002909):0.0000…
(((BoleaeF_1:0.00000100000050002909,((BoleaeM_1:0.00000100000050002909,BoleaeM_2:0.00287794983487391770):0.00000100000050002909,BoleaeF_2:0.00723642396717224558):0.00874479986403850669):0.11797046723973689253,(4Bt-mal10-3_S220_1:0.00909240129617819477,((5Hy-fem9-8_S221_1:0.00000100000050002909,6Hy-mal9-14_S222_1:0.00000100000050002909):0.00278888778157629358,(3Bt-fem10-2_S219_1:0.0028535752715553…
(2Bd-mal4-4_S218_1:0.00031619621937650067,(((BoleaeF_1:0.00141986660857265244,((BoleaeF_2:0.00241326492081350968,BoleaeM_2:0.00060356638726112273):0.00516079512752295414,BoleaeM_1:0.00183623226391955020):0.00280322820811626343):0.09611393320315005095,((4Bt-mal10-3_S220_1:0.00181746873612956424,3Bt-fem10-2_S219_1:0.00146186673170445270):0.00063243086676065621,((6Hy-mal9-14_S222_1:0.000001000000500…
(((2Bd-mal4-4_S218_2:0.00139020601218362819,1Bd-fem4-2_S217_2:0.00000100000050002909):0.00209183680612681213,2Bd-mal4-4_S218_1:0.00000100000050002909):0.00183501179484188599,((4Bt-mal10-3_S220_1:0.00135562949931067561,((6Hy-mal9-14_S222_1:0.00141086176936541276,3Bt-fem10-2_S219_1:0.00000100000050002909):0.00070365526043236325,(5Hy-fem9-8_S221_1:0.00140968437464830004,(3Bt-fem10-2_S219_2:0.0043436…
(2Bd-mal4-4_S218_1:0.00114656908167354364,((((6Hy-mal9-14_S222_1:0.00113575467730395630,(3Bt-fem10-2_S219_1:0.00000100000050002909,5Hy-fem9-8_S221_1:0.00000100000050002909):0.00000100000050002909):0.00335717480947151682,(4Bt-mal10-3_S220_1:0.00000100000050002909,(((6Hy-mal9-14_S222_2:0.00000100000050002909,5Hy-fem9-8_S221_2:0.00000100000050002909):0.00000100000050002909,3Bt-fem10-2_S219_2:0.00000…
((2Bd-mal4-4_S218_2:0.00000100000050002909,(2Bd-mal4-4_S218_1:0.00000100000050002909,((((4Bt-mal10-3_S220_1:0.00000100000050002909,3Bt-fem10-2_S219_1:0.00050623649861518080):0.00103256023726684882,(4Bt-mal10-3_S220_2:0.00080393229555627134,((6Hy-mal9-14_S222_2:0.00044546163166802292,5Hy-fem9-8_S221_2:0.00522491230887122109):0.00417372304239299868,3Bt-fem10-2_S219_2:0.00000100000050002909):0.00649…
(1Bd-fem4-2_S217_2:0.00000100000050002909,((2Bd-mal4-4_S218_2:0.00000100000050002909,(((6Hy-mal9-14_S222_1:0.00166379046689839848,(((4Bt-mal10-3_S220_1:0.00000100000050002909,3Bt-fem10-2_S219_1:0.00000100000050002909):0.00000100000050002909,6Hy-mal9-14_S222_2:0.00000100000050002909):0.00000100000050002909,(((BoleaeM_1:0.00000100000050002909,BoleaeM_2:0.00000100000050002909):0.00000100000050002909…
(2Bd-mal4-4_S218_1:0.00000100000050002909,(((BoleaeF_2:0.00075706404275832639,((BoleaeM_2:0.00000100000050002909,BoleaeF_1:0.00000100000050002909):0.00000100000050002909,BoleaeM_1:0.00000100000050002909):0.00000100000050002909):0.07080457545225725402,((5Hy-fem9-8_S221_1:0.00000100000050002909,(5Hy-fem9-8_S221_2:0.00000100000050002909,3Bt-fem10-2_S219_2:0.00229907713005706371):0.005390589585589847…
(((((BoleaeF_1:0.00000100000050002909,(BoleaeF_2:0.00183259989454372736,(BoleaeM_1:0.00000100000050002909,BoleaeM_2:0.00000100000050002909):0.00000100000050002909):0.00183195337568242429):0.09762612248295772510,(((3Bt-fem10-2_S219_1:0.00000100000050002909,6Hy-mal9-14_S222_1:0.00000100000050002909):0.00000100000050002909,(4Bt-mal10-3_S220_2:0.00091530241499090264,4Bt-mal10-3_S220_1:0.0000010000005…
(((((4Bt-mal10-3_S220_1:0.00208760946943093145,(3Bt-fem10-2_S219_1:0.00098256938204388370,((6Hy-mal9-14_S222_1:0.00000100000050002909,5Hy-fem9-8_S221_1:0.00000100000050002909):0.00000100000050002909,((3Bt-fem10-2_S219_2:0.00301786232870290827,4Bt-mal10-3_S220_2:0.00101426174524582840):0.00299266103520148645,(5Hy-fem9-8_S221_2:0.00000100000050002909,6Hy-mal9-14_S222_2:0.00493831418835534702):0.000…
((((BoleaeF_2:0.00067503529154851487,(BoleaeM_2:0.00000100000050002909,BoleaeM_1:0.00000100000050002909):0.00000100000050002909):0.00270553123039852595,BoleaeF_1:0.00000100000050002909):0.05290984745369054637,((((3Bt-fem10-2_S219_1:0.00000100000050002909,6Hy-mal9-14_S222_1:0.00000100000050002909):0.00000100000050002909,4Bt-mal10-3_S220_1:0.00000100000050002909):0.00000100000050002909,5Hy-fem9-8_S…
(((1Bd-fem4-2_S217_2:0.00000100000050002909,2Bd-mal4-4_S218_1:0.00000100000050002909):0.00000100000050002909,((BoleaeF_1:0.00000100000050002909,(BoleaeM_1:0.00000100000050002909,(BoleaeF_2:0.00000100000050002909,BoleaeM_2:0.00000100000050002909):0.00000100000050002909):0.00000100000050002909):0.04819860850530430924,((3Bt-fem10-2_S219_1:0.00000100000050002909,4Bt-mal10-3_S220_1:0.00000100000050002…
((((BoleaeF_1:0.00000100000050002909,((BoleaeM_1:0.00000100000050002909,BoleaeM_2:0.00000100000050002909):0.00000100000050002909,BoleaeF_2:0.00084374361530646896):0.00169076578180565287):0.11378516278875204504,(6Hy-mal9-14_S222_1:0.00265417064358461482,(((5Hy-fem9-8_S221_2:0.00099032284683333183,6Hy-mal9-14_S222_2:0.00631195791124778641):0.00228290592249961316,5Hy-fem9-8_S221_1:0.0016819828409496…
(((((BoleaeM_2:0.00000100000050002909,BoleaeF_2:0.00000100000050002909):0.00081093136707624264,(BoleaeF_1:0.00264179522403094891,BoleaeM_1:0.00000100000050002909):0.00183372917608956511):0.10521201129482235515,(4Bt-mal10-3_S220_1:0.00063704682256053319,(5Hy-fem9-8_S221_1:0.00065628068616827994,((3Bt-fem10-2_S219_1:0.00131221256783862366,(3Bt-fem10-2_S219_2:0.00000100000050002909,((5Hy-fem9-8_S221…
((2Bd-mal4-4_S218_1:0.00000100000050002909,(2Bd-mal4-4_S218_2:0.00000100000050002909,1Bd-fem4-2_S217_2:0.00000100000050002909):0.00000100000050002909):0.00000100000050002909,(((BoleaeM_2:0.00000100000050002909,(BoleaeF_2:0.00000100000050002909,BoleaeF_1:0.00000100000050002909):0.00000100000050002909):0.00000100000050002909,BoleaeM_1:0.00000100000050002909):0.07602912361382949125,(4Bt-mal10-3_S220…
((((((4Bt-mal10-3_S220_1:0.00000100000050002909,(3Bt-fem10-2_S219_1:0.00185954466235034501,(5Hy-fem9-8_S221_1:0.00062056611602925003,6Hy-mal9-14_S222_1:0.00061737295844567139):0.00124333862876145401):0.00000100000050002909):0.00066236179134649678,((3Bt-fem10-2_S219_2:0.00000100000050002909,4Bt-mal10-3_S220_2:0.00061684565585868917):0.00123731727226515545,(6Hy-mal9-14_S222_2:0.00061766522736420991…
((1Bd-fem4-2_S217_2:0.00000100000050002909,2Bd-mal4-4_S218_1:0.00000100000050002909):0.00000100000050002909,(((BoleaeF_1:0.00008321002019653143,(BoleaeF_2:0.00328471295887907983,(BoleaeM_2:0.00000100000050002909,BoleaeM_1:0.00000100000050002909):0.00000100000050002909):0.00183701270769779496):0.09733477631458221924,(3Bt-fem10-2_S219_1:0.00102930929537848638,(((3Bt-fem10-2_S219_2:0.002580677395350…
(((((BoleaeF_1:0.00400180154716870198,(BoleaeM_1:0.00000100000050002909,BoleaeM_2:0.00000100000050002909):0.00033660549171938436):0.00267901311493115146,BoleaeF_2:0.00094351747039136773):0.14156847319898221982,(((5Hy-fem9-8_S221_1:0.00039386845532021487,(6Hy-mal9-14_S222_2:0.00356710996573057467,5Hy-fem9-8_S221_2:0.00039329935245981009):0.00039352695736794154):0.00559154296356738096,6Hy-mal9-14_S…
(((2Bd-mal4-4_S218_1:0.00000100000050002909,2Bd-mal4-4_S218_2:0.00000100000050002909):0.00000100000050002909,1Bd-fem4-2_S217_2:0.00760517235149072053):0.00413143545230765588,(((((5Hy-fem9-8_S221_2:0.00075064683613685680,5Hy-fem9-8_S221_1:0.00000100000050002909):0.00000100000050002909,6Hy-mal9-14_S222_2:0.00224884348600620787):0.00304661228639421583,6Hy-mal9-14_S222_1:0.00000100000050002909):0.000…
(((BoleaeF_1:0.00067347011017882398,((BoleaeM_2:0.00000100000050002909,BoleaeF_2:0.00175072955128920214):0.00079530653431655180,BoleaeM_1:0.00000100000050002909):0.00220618823073222628):0.09082432100536637354,(3Bt-fem10-2_S219_1:0.00275579080345336345,(4Bt-mal10-3_S220_1:0.00296036845673547941,((5Hy-fem9-8_S221_1:0.00000100000050002909,(5Hy-fem9-8_S221_2:0.00021462060369426949,((3Bt-fem10-2_S219_…
(((2Bd-mal4-4_S218_2:0.00000100000050002909,2Bd-mal4-4_S218_1:0.00000100000050002909):0.00000100000050002909,1Bd-fem4-2_S217_2:0.00896989488415162427):0.00660052799551370892,(((3Bt-fem10-2_S219_1:0.00116069682769366416,(6Hy-mal9-14_S222_1:0.00052439128977458229,(5Hy-fem9-8_S221_1:0.00040717232553842794,(5Hy-fem9-8_S221_2:0.00114524955418649518,(4Bt-mal10-3_S220_2:0.00593987599457124465,(3Bt-fem10…
(2Bd-mal4-4_S218_1:0.00000100000050002909,(((((BoleaeF_2:0.00000100000050002909,BoleaeM_2:0.00000100000050002909):0.00261358435916852431,(BoleaeF_1:0.00000100000050002909,BoleaeM_1:0.00000100000050002909):0.00000100000050002909):0.06768534869562099765,(3Bt-fem10-2_S219_1:0.00071687297853122818,(6Hy-mal9-14_S222_1:0.00046175779856346127,((((6Hy-mal9-14_S222_2:0.00086087249784903700,(5Hy-fem9-8_S22…
((1Bd-fem4-2_S217_2:0.00757558550467172034,((BoleaeF_1:0.00000100000050002909,(BoleaeM_1:0.00000100000050002909,(BoleaeF_2:0.00000100000050002909,BoleaeM_2:0.00000100000050002909):0.00000100000050002909):0.00092725759955077135):0.10393477850961223286,((4Bt-mal10-3_S220_1:0.00093201152731671325,4Bt-mal10-3_S220_2:0.00094010814175044639):0.00281133591509471602,(((5Hy-fem9-8_S221_1:0.000001000000500…
(((BoleaeF_2:0.00000100000050002909,(BoleaeM_2:0.00000100000050002909,(BoleaeM_1:0.00151136886376283114,BoleaeF_1:0.00227949230297602810):0.00000100000050002909):0.00151121847773384786):0.08987137056950103564,(4Bt-mal10-3_S220_1:0.00106075473526131962,(4Bt-mal10-3_S220_2:0.00627713383265814280,((((3Bt-fem10-2_S219_2:0.00458538970466702573,5Hy-fem9-8_S221_2:0.00072327283046879005):0.00078775561776…
(((BoleaeF_1:0.00060144900144692753,((BoleaeM_2:0.00000100000050002909,BoleaeM_1:0.00000100000050002909):0.00000100000050002909,BoleaeF_2:0.00070164497318053699):0.00152010265516731987):0.07642523209537468998,(((((4Bt-mal10-3_S220_2:0.00283985831255346511,3Bt-fem10-2_S219_2:0.00205136889996053451):0.00000100000050002909,(6Hy-mal9-14_S222_2:0.00204838087437462981,6Hy-mal9-14_S222_1:0.0007288364819…
((((BoleaeF_1:0.00000100000050002909,BoleaeF_2:0.00000100000050002909):0.00000100000050002909,(BoleaeM_2:0.00000100000050002909,BoleaeM_1:0.00000100000050002909):0.00000100000050002909):0.08453333860667415489,(3Bt-fem10-2_S219_2:0.00371689324835650179,((4Bt-mal10-3_S220_1:0.00000100000050002909,((4Bt-mal10-3_S220_2:0.00000100000050002909,(6Hy-mal9-14_S222_2:0.00000100000050002909,6Hy-mal9-14_S222…
((((BoleaeF_2:0.00175218539414519637,((BoleaeM_2:0.00000100000050002909,BoleaeF_1:0.00000100000050002909):0.00000100000050002909,BoleaeM_1:0.00000100000050002909):0.00000100000050002909):0.08005100978003462653,(3Bt-fem10-2_S219_1:0.00000100000050002909,((5Hy-fem9-8_S221_1:0.00000100000050002909,6Hy-mal9-14_S222_1:0.00000100000050002909):0.00000100000050002909,(3Bt-fem10-2_S219_2:0.005250201928541…
(((BoleaeF_1:0.00000100000050002909,((BoleaeM_2:0.00000100000050002909,BoleaeM_1:0.00000100000050002909):0.00000100000050002909,BoleaeF_2:0.00000100000050002909):0.00160195167003376036):0.05919879091907131324,((((3Bt-fem10-2_S219_2:0.00739825785275481825,6Hy-mal9-14_S222_2:0.00000100000050002909):0.00322765624558657947,6Hy-mal9-14_S222_1:0.00000100000050002909):0.00240565100314967147,3Bt-fem10-2_…
((1Bd-fem4-2_S217_2:0.00963690188140439719,((3Bt-fem10-2_S219_1:0.00373921522993949556,((4Bt-mal10-3_S220_1:0.00119523605311064492,((5Hy-fem9-8_S221_1:0.00000100000050002909,(5Hy-fem9-8_S221_2:0.00000100000050002909,6Hy-mal9-14_S222_2:0.00538891010686213395):0.00118692238797769856):0.00174038339465042808,(3Bt-fem10-2_S219_2:0.00551745656679819216,4Bt-mal10-3_S220_2:0.00488697458846424227):0.00173…
(2Bd-mal4-4_S218_1:0.00000100000050002909,(((BoleaeF_2:0.00000100000050002909,(BoleaeF_1:0.00000100000050002909,(BoleaeM_1:0.00000100000050002909,BoleaeM_2:0.00000100000050002909):0.00000100000050002909):0.00072243834628032326):0.11015847124900601806,(4Bt-mal10-3_S220_1:0.00203459858350308167,((3Bt-fem10-2_S219_1:0.00000100000050002909,5Hy-fem9-8_S221_1:0.00000100000050002909):0.00000100000050002…
((1Bd-fem4-2_S217_2:0.00000100000050002909,(2Bd-mal4-4_S218_2:0.00851194904522021602,((BoleaeF_1:0.00139746844609998900,((BoleaeM_2:0.00000100000050002909,BoleaeM_1:0.00000100000050002909):0.00000100000050002909,BoleaeF_2:0.00335631953995020691):0.00447740093574753098):0.06988331953475440672,((3Bt-fem10-2_S219_1:0.00329090539459628685,(3Bt-fem10-2_S219_2:0.00581488726396125945,(4Bt-mal10-3_S220_2…
((((BoleaeF_1:0.00000100000050002909,((BoleaeM_2:0.00000100000050002909,BoleaeM_1:0.00000100000050002909):0.00000100000050002909,BoleaeF_2:0.00000100000050002909):0.00000100000050002909):0.03646599447795143695,(((4Bt-mal10-3_S220_2:0.00000100000050002909,4Bt-mal10-3_S220_1:0.00000100000050002909):0.00000100000050002909,(3Bt-fem10-2_S219_2:0.00197750063608002425,(5Hy-fem9-8_S221_2:0.00000100000050…
((2Bd-mal4-4_S218_2:0.00000100000050002909,((((BoleaeF_2:0.00000100000050002909,(BoleaeM_2:0.00000100000050002909,BoleaeM_1:0.00000100000050002909):0.00000100000050002909):0.00000100000050002909,BoleaeF_1:0.00000100000050002909):0.04690064471027288739,(((6Hy-mal9-14_S222_1:0.00000100000050002909,6Hy-mal9-14_S222_2:0.00000100000050002909):0.00065694752058248246,(4Bt-mal10-3_S220_1:0.00000100000050…
(2Bd-mal4-4_S218_1:0.00000100000050002909,(((((BoleaeM_1:0.00000100000050002909,(BoleaeF_2:0.00000100000050002909,BoleaeM_2:0.00000100000050002909):0.00000100000050002909):0.00000100000050002909,BoleaeF_1:0.00000100000050002909):0.05183704403015886031,(3Bt-fem10-2_S219_1:0.00000100000050002909,((((4Bt-mal10-3_S220_2:0.00000100000050002909,(6Hy-mal9-14_S222_2:0.00000100000050002909,6Hy-mal9-14_S22…
(1Bd-fem4-2_S217_2:0.00000100000050002909,((((((BoleaeM_1:0.00000100000050002909,BoleaeF_1:0.00000100000050002909):0.00000100000050002909,BoleaeM_2:0.00000100000050002909):0.00000100000050002909,BoleaeF_2:0.00063380537737003223):0.05668286865579497125,((((4Bt-mal10-3_S220_2:0.00000100000050002909,(4Bt-mal10-3_S220_1:0.00000100000050002909,6Hy-mal9-14_S222_2:0.00000100000050002909):0.0000010000005…
(((1Bd-fem4-2_S217_2:0.00000100000050002909,((5Hy-fem9-8_S221_1:0.00144605134128292082,((6Hy-mal9-14_S222_2:0.00251574138863761487,5Hy-fem9-8_S221_2:0.00368671362915325629):0.00332932459882340302,(3Bt-fem10-2_S219_2:0.00283224595993033720,(3Bt-fem10-2_S219_1:0.00189500701804148778,((4Bt-mal10-3_S220_1:0.00046813339142766201,4Bt-mal10-3_S220_2:0.00000100000050002909):0.00188465280754044348,6Hy-mal…
((((((BoleaeF_1:0.00094768034877306697,(BoleaeM_1:0.00000100000050002909,BoleaeM_2:0.00000100000050002909):0.00000100000050002909):0.00000100000050002909,BoleaeF_2:0.00094678976482484979):0.08283910623373970383,(((((3Bt-fem10-2_S219_2:0.00000100000050002909,4Bt-mal10-3_S220_1:0.00000100000050002909):0.00000100000050002909,4Bt-mal10-3_S220_2:0.00000100000050002909):0.00000100000050002909,((5Hy-fem…
((((BoleaeF_1:0.00000100000050002909,((BoleaeM_2:0.00000100000050002909,BoleaeM_1:0.00000100000050002909):0.00000100000050002909,BoleaeF_2:0.00181085202806797649):0.00090411737744669983):0.06149380411810360936,(((4Bt-mal10-3_S220_2:0.00000100000050002909,4Bt-mal10-3_S220_1:0.00000100000050002909):0.00000100000050002909,(6Hy-mal9-14_S222_2:0.00180092500499933026,3Bt-fem10-2_S219_2:0.00180411769611…
((2Bd-mal4-4_S218_1:0.00054520191270021427,(2Bd-mal4-4_S218_2:0.01252571008022393059,((BoleaeF_1:0.00000100000050002909,(BoleaeF_2:0.00000100000050002909,(BoleaeM_2:0.00000100000050002909,BoleaeM_1:0.00000100000050002909):0.00000100000050002909):0.00055252013782067764):0.06963045410015736292,(3Bt-fem10-2_S219_1:0.00224047399600064241,(5Hy-fem9-8_S221_1:0.00000100000050002909,(3Bt-fem10-2_S219_2:0…
((2Bd-mal4-4_S218_1:0.00000100000050002909,(((3Bt-fem10-2_S219_2:0.00137450996412470249,(((3Bt-fem10-2_S219_1:0.00000100000050002909,4Bt-mal10-3_S220_2:0.00000100000050002909):0.00000100000050002909,((6Hy-mal9-14_S222_1:0.00000100000050002909,6Hy-mal9-14_S222_2:0.00000100000050002909):0.00000100000050002909,5Hy-fem9-8_S221_2:0.00000100000050002909):0.00000100000050002909):0.00000100000050002909,(…
((((((BoleaeF_2:0.00000100000050002909,BoleaeF_1:0.00000100000050002909):0.00000100000050002909,BoleaeM_2:0.00000100000050002909):0.00000100000050002909,BoleaeM_1:0.00000100000050002909):0.05839578869815339329,((3Bt-fem10-2_S219_1:0.00000100000050002909,5Hy-fem9-8_S221_1:0.00000100000050002909):0.00000100000050002909,((3Bt-fem10-2_S219_2:0.00000100000050002909,(5Hy-fem9-8_S221_2:0.000001000000500…
(((2Bd-mal4-4_S218_1:0.00000100000050002909,2Bd-mal4-4_S218_2:0.00000100000050002909):0.00733075731640032806,((((6Hy-mal9-14_S222_1:0.00200556436275126180,((3Bt-fem10-2_S219_2:0.00210216931385317574,4Bt-mal10-3_S220_2:0.00466469702233310475):0.00156169817218612889,(6Hy-mal9-14_S222_2:0.00274511706028123317,5Hy-fem9-8_S221_2:0.00273959395873996396):0.00188583241464630714):0.00157954065240237490):0…
((((BoleaeM_1:0.00000100000050002909,((BoleaeF_1:0.00000100000050002909,BoleaeM_2:0.00000100000050002909):0.00000100000050002909,BoleaeF_2:0.00000100000050002909):0.00000100000050002909):0.06576125692496247177,((((6Hy-mal9-14_S222_2:0.00000100000050002909,5Hy-fem9-8_S221_2:0.00122047698027416118):0.00131587855127669067,(4Bt-mal10-3_S220_2:0.00361192556462835426,3Bt-fem10-2_S219_2:0.00069315778514…
(1Bd-fem4-2_S217_2:0.00000100000050002909,((2Bd-mal4-4_S218_2:0.00000100000050002909,2Bd-mal4-4_S218_1:0.00000100000050002909):0.00178957985443825877,(((BoleaeF_2:0.00000100000050002909,(BoleaeM_2:0.00000100000050002909,BoleaeM_1:0.00000100000050002909):0.00000100000050002909):0.00000100000050002909,BoleaeF_1:0.00000100000050002909):0.07055039604575184808,(((3Bt-fem10-2_S219_2:0.00179985625308828…
(((2Bd-mal4-4_S218_2:0.00000100000050002909,2Bd-mal4-4_S218_1:0.00000100000050002909):0.00465207295816800256,((BoleaeM_2:0.00000100000050002909,((BoleaeM_1:0.00000100000050002909,BoleaeF_1:0.00000100000050002909):0.00000100000050002909,BoleaeF_2:0.00000100000050002909):0.00000100000050002909):0.08024170000549557535,(5Hy-fem9-8_S221_1:0.00000100000050002909,(6Hy-mal9-14_S222_1:0.000001000000500029…
(((2Bd-mal4-4_S218_2:0.00000100000050002909,2Bd-mal4-4_S218_1:0.00000100000050002909):0.00617994459547376203,(((5Hy-fem9-8_S221_1:0.00304160308273889813,5Hy-fem9-8_S221_2:0.00000100000050002909):0.00303994089417731692,(4Bt-mal10-3_S220_2:0.00000100000050002909,((3Bt-fem10-2_S219_2:0.00000100000050002909,6Hy-mal9-14_S222_2:0.00305322278526245442):0.00304005060743680038,((3Bt-fem10-2_S219_1:0.00000…
(1Bd-fem4-2_S217_2:0.00100973583800050047,((2Bd-mal4-4_S218_1:0.00000100000050002909,2Bd-mal4-4_S218_2:0.00000100000050002909):0.00306443738360576666,(((5Hy-fem9-8_S221_1:0.00100527735458140065,6Hy-mal9-14_S222_1:0.00000100000050002909):0.00000100000050002909,(3Bt-fem10-2_S219_1:0.00303722897488245850,(4Bt-mal10-3_S220_1:0.00000100000050002909,(((5Hy-fem9-8_S221_2:0.00201424432888377665,6Hy-mal9-…
((((BoleaeF_1:0.00000100000050002909,(BoleaeM_1:0.00000100000050002909,(BoleaeF_2:0.00000100000050002909,BoleaeM_2:0.00000100000050002909):0.00000100000050002909):0.00000100000050002909):0.07243778249501880984,((3Bt-fem10-2_S219_1:0.00000100000050002909,6Hy-mal9-14_S222_1:0.00000100000050002909):0.00000100000050002909,(((6Hy-mal9-14_S222_2:0.00000100000050002909,3Bt-fem10-2_S219_2:0.0000010000005…
((((BoleaeF_2:0.00019324955708863761,((BoleaeM_2:0.00000100000050002909,BoleaeM_1:0.00000100000050002909):0.00000100000050002909,BoleaeF_1:0.00058236080208988515):0.00038931596365478200):0.06591033482401449650,(((5Hy-fem9-8_S221_2:0.00532243131207351880,5Hy-fem9-8_S221_1:0.00086968754159333827):0.00331067188609020843,((4Bt-mal10-3_S220_1:0.00313163187907181942,4Bt-mal10-3_S220_2:0.007990167849487…
(1Bd-fem4-2_S217_2:0.00000100000050002909,((2Bd-mal4-4_S218_2:0.00000100000050002909,2Bd-mal4-4_S218_1:0.00000100000050002909):0.00256129575764696329,(((BoleaeF_2:0.00257103997724318547,(BoleaeM_2:0.00000100000050002909,BoleaeM_1:0.00000100000050002909):0.00000100000050002909):0.00127281067927133762,BoleaeF_1:0.00000100000050002909):0.01634451341626242532,((((5Hy-fem9-8_S221_1:0.00000100000050002…
(1Bd-fem4-2_S217_2:0.00000100000050002909,((2Bd-mal4-4_S218_2:0.00000100000050002909,2Bd-mal4-4_S218_1:0.00000100000050002909):0.01117448747222863498,((((5Hy-fem9-8_S221_2:0.00320942136095532429,6Hy-mal9-14_S222_2:0.00191538379099922022):0.00568944490194369257,(3Bt-fem10-2_S219_1:0.00000100000050002909,3Bt-fem10-2_S219_2:0.00000100000050002909):0.00000100000050002909):0.00450703058241440531,((4Bt…
(((2Bd-mal4-4_S218_2:0.00000100000050002909,2Bd-mal4-4_S218_1:0.00000100000050002909):0.00309482352588263520,(((BoleaeF_2:0.00000100000050002909,BoleaeM_2:0.00000100000050002909):0.00155031482802055805,(BoleaeF_1:0.00000100000050002909,BoleaeM_1:0.00000100000050002909):0.00000100000050002909):0.04321396122740814305,((5Hy-fem9-8_S221_2:0.00000100000050002909,4Bt-mal10-3_S220_2:0.000001000000500029…
((((((BoleaeF_2:0.00000100000050002909,BoleaeF_1:0.00000100000050002909):0.00000100000050002909,BoleaeM_1:0.00000100000050002909):0.00000100000050002909,BoleaeM_2:0.00000100000050002909):0.09495657970813242699,(3Bt-fem10-2_S219_1:0.00088591756768329529,((6Hy-mal9-14_S222_1:0.00000100000050002909,(5Hy-fem9-8_S221_2:0.00083581621463089928,(((4Bt-mal10-3_S220_1:0.00000100000050002909,4Bt-mal10-3_S22…
(2Bd-mal4-4_S218_1:0.00000100000050002909,(((3Bt-fem10-2_S219_2:0.00000100000050002909,5Hy-fem9-8_S221_2:0.00000100000050002909):0.00000100000050002909,(6Hy-mal9-14_S222_2:0.00000100000050002909,(((4Bt-mal10-3_S220_2:0.00000100000050002909,4Bt-mal10-3_S220_1:0.00000100000050002909):0.00000100000050002909,3Bt-fem10-2_S219_1:0.00000100000050002909):0.00000100000050002909,(6Hy-mal9-14_S222_1:0.00000…
(((((BoleaeM_2:0.00000100000050002909,(BoleaeF_2:0.00000100000050002909,(BoleaeF_1:0.00000100000050002909,BoleaeM_1:0.00000100000050002909):0.00000100000050002909):0.00000100000050002909):0.04263572347246294414,(((5Hy-fem9-8_S221_2:0.00000100000050002909,(4Bt-mal10-3_S220_2:0.00000100000050002909,(4Bt-mal10-3_S220_1:0.00000100000050002909,(6Hy-mal9-14_S222_1:0.00000100000050002909,5Hy-fem9-8_S221…
(((((6Hy-mal9-14_S222_1:0.00000100000050002909,((3Bt-fem10-2_S219_2:0.00232726303057387458,(3Bt-fem10-2_S219_1:0.00000100000050002909,((6Hy-mal9-14_S222_2:0.00000100000050002909,5Hy-fem9-8_S221_2:0.00000100000050002909):0.00000100000050002909,5Hy-fem9-8_S221_1:0.00000100000050002909):0.00000100000050002909):0.00000100000050002909):0.00000100000050002909,(4Bt-mal10-3_S220_1:0.00000100000050002909,…
(((((BoleaeF_2:0.00408759689570435073,BoleaeF_1:0.00449879092686673344):0.00238793717708481179,(BoleaeM_2:0.00000100000050002909,BoleaeM_1:0.00000100000050002909):0.00636240599231935322):0.06063123116017640757,((5Hy-fem9-8_S221_1:0.00000100000050002909,((5Hy-fem9-8_S221_2:0.00000100000050002909,(4Bt-mal10-3_S220_1:0.00000100000050002909,(3Bt-fem10-2_S219_1:0.00000100000050002909,3Bt-fem10-2_S219_…
((2Bd-mal4-4_S218_2:0.00000100000050002909,(1Bd-fem4-2_S217_2:0.00000100000050002909,2Bd-mal4-4_S218_1:0.00000100000050002909):0.00000100000050002909):0.00000100000050002909,(((BoleaeF_2:0.00502148734917340529,(BoleaeM_2:0.00000100000050002909,BoleaeM_1:0.00000100000050002909):0.00000100000050002909):0.00317035549655358354,BoleaeF_1:0.00186264144860600299):0.08749338258253201717,((((5Hy-fem9-8_S2…
(((((BoleaeF_2:0.00000100000050002909,BoleaeM_2:0.00000100000050002909):0.00000100000050002909,(BoleaeF_1:0.00000100000050002909,BoleaeM_1:0.00000100000050002909):0.00000100000050002909):0.04072619650071274133,(6Hy-mal9-14_S222_2:0.00000100000050002909,(6Hy-mal9-14_S222_1:0.00000100000050002909,(5Hy-fem9-8_S221_1:0.00000100000050002909,((4Bt-mal10-3_S220_2:0.00000100000050002909,((5Hy-fem9-8_S221…
(5Hy-fem9-8_S221_1:0.00077969563213374179,((((6Hy-mal9-14_S222_1:0.00134830265422484466,((3Bt-fem10-2_S219_1:0.00000100000050002909,3Bt-fem10-2_S219_2:0.00000100000050002909):0.00000100000050002909,(5Hy-fem9-8_S221_2:0.00000100000050002909,((4Bt-mal10-3_S220_1:0.00000100000050002909,4Bt-mal10-3_S220_2:0.00000100000050002909):0.00715970899438304106,6Hy-mal9-14_S222_2:0.00561308732410040374):0.0022…
(((((BoleaeM_1:0.00000100000050002909,((BoleaeF_2:0.00000100000050002909,BoleaeM_2:0.00066040431396871232):0.00735206962954496751,BoleaeF_1:0.00000100000050002909):0.00132526396972071857):0.08092566439100916387,(((((3Bt-fem10-2_S219_2:0.00000100000050002909,3Bt-fem10-2_S219_1:0.00000100000050002909):0.00000100000050002909,5Hy-fem9-8_S221_2:0.00000100000050002909):0.00000100000050002909,6Hy-mal9-1…
((2Bd-mal4-4_S218_1:0.00000100000050002909,((2Bd-mal4-4_S218_2:0.01134904874997005701,(((BoleaeM_2:0.01546659402474604740,BoleaeF_2:0.00000100000050002909):0.00717289987611104130,(BoleaeF_1:0.00678526637957721588,BoleaeM_1:0.00759319305049043543):0.00990915979977686698):0.03983915068853776525,(4Bt-mal10-3_S220_2:0.01560272171691574027,(((((3Bt-fem10-2_S219_2:0.00000100000050002909,3Bt-fem10-2_S21…
(((((BoleaeM_1:0.00000100000050002909,BoleaeM_2:0.00000100000050002909):0.00108913982428285858,BoleaeF_2:0.00551130914884914724):0.00107144871582584523,BoleaeF_1:0.00110800809895902387):0.03955429744437791162,(((4Bt-mal10-3_S220_1:0.00000100000050002909,5Hy-fem9-8_S221_1:0.00000100000050002909):0.00000100000050002909,(((6Hy-mal9-14_S222_1:0.00000100000050002909,6Hy-mal9-14_S222_2:0.00000100000050…
(((BoleaeF_2:0.00000100000050002909,((BoleaeM_2:0.00000100000050002909,BoleaeM_1:0.00000100000050002909):0.00000100000050002909,BoleaeF_1:0.00167913676659621047):0.00168059875619812837):0.07216035204530800440,(3Bt-fem10-2_S219_1:0.00000100000050002909,((4Bt-mal10-3_S220_2:0.00000100000050002909,3Bt-fem10-2_S219_2:0.00000100000050002909):0.00167760728835386575,(5Hy-fem9-8_S221_2:0.0016770809460633…
((((BoleaeF_1:0.00000100000050002909,(BoleaeF_2:0.00172590035186906323,(BoleaeM_2:0.00057245839206961926,BoleaeM_1:0.00000100000050002909):0.00057432045731879711):0.00172142177273104397):0.05629041009482244062,(((3Bt-fem10-2_S219_1:0.00081722715175005047,(6Hy-mal9-14_S222_1:0.00090176418888364732,((6Hy-mal9-14_S222_2:0.00000100000050002909,(5Hy-fem9-8_S221_2:0.00230858893845319003,4Bt-mal10-3_S22…
(2Bd-mal4-4_S218_1:0.00000100000050002909,((2Bd-mal4-4_S218_2:0.00000100000050002909,((BoleaeF_1:0.00000100000050002909,((BoleaeM_2:0.00000100000050002909,BoleaeM_1:0.00000100000050002909):0.00000100000050002909,BoleaeF_2:0.00215109765980171569):0.00216018843063472705):0.09306496218798138154,((5Hy-fem9-8_S221_2:0.00000100000050002909,(6Hy-mal9-14_S222_2:0.00000100000050002909,4Bt-mal10-3_S220_2:0…
(((6Hy-mal9-14_S222_1:0.00066420940117169138,((5Hy-fem9-8_S221_1:0.00079041136053460096,3Bt-fem10-2_S219_1:0.00160069899015283365):0.00059555324417617187,(4Bt-mal10-3_S220_1:0.00037156597956119417,(3Bt-fem10-2_S219_2:0.00188884653611536436,((5Hy-fem9-8_S221_2:0.00234728120032695912,4Bt-mal10-3_S220_2:0.00348724766601693709):0.00109726063231114644,6Hy-mal9-14_S222_2:0.00358564309471687053):0.00128…
((2Bd-mal4-4_S218_2:0.00069354662780878203,(1Bd-fem4-2_S217_2:0.00000100000050002909,2Bd-mal4-4_S218_1:0.00000100000050002909):0.00000100000050002909):0.01194619705168623383,(((6Hy-mal9-14_S222_1:0.00000100000050002909,(5Hy-fem9-8_S221_1:0.00000100000050002909,(4Bt-mal10-3_S220_1:0.00000100000050002909,3Bt-fem10-2_S219_1:0.00000100000050002909):0.00000100000050002909):0.00069492828731439410):0.00…
((((BoleaeF_2:0.00031862304269173706,BoleaeM_2:0.00015907919371195906):0.00063863620487930074,(BoleaeF_1:0.00000100000050002909,BoleaeM_1:0.00000100000050002909):0.00000100000050002909):0.06501971951971732833,(3Bt-fem10-2_S219_1:0.00000100000050002909,((4Bt-mal10-3_S220_1:0.00000100000050002909,5Hy-fem9-8_S221_1:0.00015695640329171175):0.00062943755459190294,(6Hy-mal9-14_S222_1:0.0000010000005000…
(1Bd-fem4-2_S217_2:0.00000100000050002909,(((((BoleaeF_1:0.00000100000050002909,BoleaeM_1:0.00182045234961837350):0.01823252968867982229,(BoleaeM_2:0.00183464453709021222,BoleaeF_2:0.00000100000050002909):0.01905601700501636381):0.09925772824437402442,(((5Hy-fem9-8_S221_1:0.00000100000050002909,4Bt-mal10-3_S220_1:0.00000100000050002909):0.00000100000050002909,6Hy-mal9-14_S222_1:0.0000010000005000…
(((2Bd-mal4-4_S218_1:0.00000100000050002909,2Bd-mal4-4_S218_2:0.00000100000050002909):0.00000100000050002909,1Bd-fem4-2_S217_2:0.00227520140427675630):0.00486259343174449271,(((5Hy-fem9-8_S221_1:0.00000100000050002909,4Bt-mal10-3_S220_1:0.00000100000050002909):0.00000100000050002909,(3Bt-fem10-2_S219_1:0.00315700595939691266,(6Hy-mal9-14_S222_1:0.00000100000050002909,(6Hy-mal9-14_S222_2:0.0003039…
(2Bd-mal4-4_S218_1:0.00000100000050002909,((1Bd-fem4-2_S217_2:0.00138133501751708395,(((BoleaeF_2:0.00000100000050002909,BoleaeM_2:0.00000100000050002909):0.00092286410847503084,(BoleaeF_1:0.00000100000050002909,BoleaeM_1:0.00000100000050002909):0.00000100000050002909):0.05697661039551550621,((4Bt-mal10-3_S220_2:0.00000100000050002909,3Bt-fem10-2_S219_2:0.00000100000050002909):0.00091972852458973…
(2Bd-mal4-4_S218_1:0.00291415091332516193,(((((BoleaeM_2:0.00000100000050002909,BoleaeF_2:0.00295284513218514949):0.01455114175373737814,(BoleaeF_1:0.00291758125878024748,BoleaeM_1:0.00000100000050002909):0.00236445392042223959):0.07267190069757431536,(4Bt-mal10-3_S220_1:0.00000100000050002909,(3Bt-fem10-2_S219_1:0.00000100000050002909,((3Bt-fem10-2_S219_2:0.00148884152845711907,4Bt-mal10-3_S220_…
(2Bd-mal4-4_S218_1:0.00000100000050002909,((1Bd-fem4-2_S217_2:0.00100825070427112019,2Bd-mal4-4_S218_2:0.00955935137744915939):0.00439280806037033785,((4Bt-mal10-3_S220_1:0.00090836119854964385,(3Bt-fem10-2_S219_1:0.00105524638968123902,((3Bt-fem10-2_S219_2:0.00207650072652516057,4Bt-mal10-3_S220_2:0.00631571988532543278):0.00000100000050002909,((6Hy-mal9-14_S222_1:0.00000100000050002909,6Hy-mal9…
(((((BoleaeF_1:0.00000100000050002909,(BoleaeM_1:0.00000100000050002909,(BoleaeM_2:0.00000100000050002909,BoleaeF_2:0.00000100000050002909):0.00000100000050002909):0.01333645674474477107):0.04516906128656773822,(((5Hy-fem9-8_S221_2:0.00000100000050002909,(4Bt-mal10-3_S220_1:0.00000100000050002909,4Bt-mal10-3_S220_2:0.00000100000050002909):0.00000100000050002909):0.00000100000050002909,(3Bt-fem10-…
(((((BoleaeM_2:0.00000100000050002909,(BoleaeF_2:0.00000100000050002909,(BoleaeF_1:0.00000100000050002909,BoleaeM_1:0.00000100000050002909):0.00000100000050002909):0.00000100000050002909):0.06311980209110192030,(((6Hy-mal9-14_S222_1:0.00000100000050002909,(((4Bt-mal10-3_S220_2:0.00000100000050002909,4Bt-mal10-3_S220_1:0.00000100000050002909):0.00000100000050002909,5Hy-fem9-8_S221_1:0.000001000000…
((((BoleaeF_2:0.00000100000050002909,BoleaeM_2:0.00000100000050002909):0.00100206464739500153,(BoleaeF_1:0.00000100000050002909,BoleaeM_1:0.00000100000050002909):0.00080592668402188524):0.06037762127513918164,((3Bt-fem10-2_S219_1:0.00000100000050002909,4Bt-mal10-3_S220_1:0.00000100000050002909):0.00000100000050002909,(4Bt-mal10-3_S220_2:0.00060318208660955607,(6Hy-mal9-14_S222_2:0.000001000000500…
((((BoleaeF_1:0.00000100000050002909,(BoleaeM_2:0.00000100000050002909,(BoleaeM_1:0.00000100000050002909,BoleaeF_2:0.00000100000050002909):0.00000100000050002909):0.00180206708849351555):0.06693742400431819395,(3Bt-fem10-2_S219_1:0.00000100000050002909,(4Bt-mal10-3_S220_1:0.00117950729080733611,(5Hy-fem9-8_S221_2:0.00058910353390621947,((4Bt-mal10-3_S220_2:0.00533593525474985748,3Bt-fem10-2_S219_…
(2Bd-mal4-4_S218_1:0.00044164925856602489,((1Bd-fem4-2_S217_2:0.01170852661211788451,2Bd-mal4-4_S218_2:0.01274237429901287078):0.00423524816073978048,((4Bt-mal10-3_S220_1:0.00091510261906258981,(3Bt-fem10-2_S219_1:0.00044206545966513419,((3Bt-fem10-2_S219_2:0.00177936536434061062,4Bt-mal10-3_S220_2:0.00629637940613339119):0.00132023168595509573,(((5Hy-fem9-8_S221_1:0.00000100000050002909,6Hy-mal9…
(2Bd-mal4-4_S218_1:0.00000100000050002909,((2Bd-mal4-4_S218_2:0.00968078134422788172,1Bd-fem4-2_S217_2:0.00671861223605997680):0.00340745499058378630,((4Bt-mal10-3_S220_1:0.00000100000050002909,(3Bt-fem10-2_S219_1:0.00304064045477864166,((((6Hy-mal9-14_S222_1:0.00000100000050002909,6Hy-mal9-14_S222_2:0.00000100000050002909):0.00000100000050002909,5Hy-fem9-8_S221_1:0.00000100000050002909):0.000001…
(2Bd-mal4-4_S218_2:0.00000100000050002909,(2Bd-mal4-4_S218_1:0.00000100000050002909,((((BoleaeM_1:0.00000100000050002909,(BoleaeF_2:0.00000100000050002909,BoleaeM_2:0.00000100000050002909):0.00000100000050002909):0.00000100000050002909,BoleaeF_1:0.00000100000050002909):0.05836413888501032488,((6Hy-mal9-14_S222_2:0.00000100000050002909,5Hy-fem9-8_S221_2:0.00000100000050002909):0.003380417008467173…
(((((BoleaeF_2:0.00000100000050002909,((BoleaeM_2:0.00000100000050002909,BoleaeM_1:0.00000100000050002909):0.00000100000050002909,BoleaeF_1:0.00000100000050002909):0.00000100000050002909):0.05278485118901900253,(((6Hy-mal9-14_S222_1:0.00000100000050002909,3Bt-fem10-2_S219_2:0.00000100000050002909):0.00000100000050002909,((3Bt-fem10-2_S219_1:0.00000100000050002909,6Hy-mal9-14_S222_2:0.000001000000…
((((BoleaeF_2:0.00000100000050002909,BoleaeM_2:0.00000100000050002909):0.00000100000050002909,(BoleaeF_1:0.00000100000050002909,BoleaeM_1:0.00000100000050002909):0.00055674198883059838):0.09142665187596596410,((4Bt-mal10-3_S220_1:0.00000100000050002909,(4Bt-mal10-3_S220_2:0.00157536674893590974,((3Bt-fem10-2_S219_1:0.00000100000050002909,3Bt-fem10-2_S219_2:0.00000100000050002909):0.00000100000050…
(((((BoleaeF_2:0.00000100000050002909,BoleaeM_1:0.00000100000050002909):0.00000100000050002909,(BoleaeF_1:0.00000100000050002909,BoleaeM_2:0.00000100000050002909):0.00000100000050002909):0.07503260552179297216,(4Bt-mal10-3_S220_1:0.00000100000050002909,(((5Hy-fem9-8_S221_1:0.00045712461628121334,5Hy-fem9-8_S221_2:0.00000100000050002909):0.00000100000050002909,(6Hy-mal9-14_S222_2:0.000001000000500…
((1Bd-fem4-2_S217_2:0.00358316649698254630,((3Bt-fem10-2_S219_1:0.00126691631170297038,((5Hy-fem9-8_S221_1:0.00000100000050002909,(5Hy-fem9-8_S221_2:0.00068115483140263370,(6Hy-mal9-14_S222_2:0.00010879489576346801,((4Bt-mal10-3_S220_1:0.00490122151097942532,6Hy-mal9-14_S222_1:0.00000100000050002909):0.00128767984447860349,4Bt-mal10-3_S220_2:0.00497233076517870735):0.00137929274183718484):0.00267…
((2Bd-mal4-4_S218_2:0.00000100000050002909,2Bd-mal4-4_S218_1:0.00000100000050002909):0.00000100000050002909,(((BoleaeF_1:0.00085323610057496009,(BoleaeF_2:0.00000100000050002909,(BoleaeM_2:0.00000100000050002909,BoleaeM_1:0.00000100000050002909):0.00000100000050002909):0.00031123511516438382):0.07444539120018719980,(3Bt-fem10-2_S219_1:0.00064442823530587120,((4Bt-mal10-3_S220_1:0.0000010000005000…
(((2Bd-mal4-4_S218_1:0.00000100000050002909,2Bd-mal4-4_S218_2:0.00000100000050002909):0.00000100000050002909,1Bd-fem4-2_S217_2:0.00594227231986680249):0.00197516411183291593,((3Bt-fem10-2_S219_1:0.00000100000050002909,((((5Hy-fem9-8_S221_2:0.00000100000050002909,5Hy-fem9-8_S221_1:0.00000100000050002909):0.00000100000050002909,(6Hy-mal9-14_S222_2:0.00000100000050002909,6Hy-mal9-14_S222_1:0.0000010…
((((((BoleaeM_1:0.00000100000050002909,(BoleaeM_2:0.00000100000050002909,BoleaeF_2:0.00000100000050002909):0.00187378689524024230):0.00281262818367813581,BoleaeF_1:0.00000100000050002909):0.11547854765731133120,(((((3Bt-fem10-2_S219_2:0.00000100000050002909,6Hy-mal9-14_S222_2:0.00000100000050002909):0.00000100000050002909,(4Bt-mal10-3_S220_2:0.00093757675915134310,5Hy-fem9-8_S221_1:0.000937746840…
(2Bd-mal4-4_S218_1:0.00000100000050002909,(2Bd-mal4-4_S218_2:0.00119954961583737941,(((BoleaeF_1:0.00122446396539536940,(BoleaeM_1:0.00000100000050002909,(BoleaeM_2:0.00000100000050002909,BoleaeF_2:0.00000100000050002909):0.00122597718270296653):0.00000100000050002909):0.07618105423178635205,(3Bt-fem10-2_S219_2:0.00683763181150933569,((((4Bt-mal10-3_S220_1:0.00120607083416177140,((5Hy-fem9-8_S221…
(((BoleaeM_1:0.00000100000050002909,((BoleaeF_1:0.00181078977734306615,BoleaeM_2:0.00000100000050002909):0.00000100000050002909,BoleaeF_2:0.00180958002123324723):0.00090316592756932033):0.11943324250575566847,((4Bt-mal10-3_S220_1:0.00090933213944740371,5Hy-fem9-8_S221_1:0.00177801887738166767):0.00093904499748106399,(3Bt-fem10-2_S219_1:0.00088549554680023219,((5Hy-fem9-8_S221_2:0.0000010000005000…
((2Bd-mal4-4_S218_2:0.00000100000050002909,2Bd-mal4-4_S218_1:0.00000100000050002909):0.00000100000050002909,(((BoleaeF_2:0.00000100000050002909,(BoleaeM_2:0.00000100000050002909,(BoleaeF_1:0.00000100000050002909,BoleaeM_1:0.00000100000050002909):0.00000100000050002909):0.00000100000050002909):0.04335729326095560943,(3Bt-fem10-2_S219_1:0.00070134451739094694,(4Bt-mal10-3_S220_1:0.00000100000050002…
((2Bd-mal4-4_S218_1:0.00000100000050002909,2Bd-mal4-4_S218_2:0.00000100000050002909):0.00000100000050002909,(((BoleaeF_1:0.00000100000050002909,(BoleaeM_2:0.00000100000050002909,(BoleaeM_1:0.00000100000050002909,BoleaeF_2:0.00000100000050002909):0.00000100000050002909):0.00000100000050002909):0.06090193049135037007,(3Bt-fem10-2_S219_1:0.00000100000050002909,(3Bt-fem10-2_S219_2:0.00307652615361003…
((1Bd-fem4-2_S217_2:0.00076069705519548800,((4Bt-mal10-3_S220_1:0.00117349213274784868,((3Bt-fem10-2_S219_2:0.00117664515859028829,3Bt-fem10-2_S219_1:0.00000100000050002909):0.00235337756260055016,(((5Hy-fem9-8_S221_2:0.00000100000050002909,6Hy-mal9-14_S222_2:0.00000100000050002909):0.00000100000050002909,(5Hy-fem9-8_S221_1:0.00000100000050002909,6Hy-mal9-14_S222_1:0.00000100000050002909):0.00000…
(((((((BoleaeM_2:0.00000100000050002909,BoleaeM_1:0.00000100000050002909):0.00000100000050002909,BoleaeF_2:0.00000100000050002909):0.00000100000050002909,BoleaeF_1:0.00000100000050002909):0.01473428329831594566,((((6Hy-mal9-14_S222_2:0.00000100000050002909,6Hy-mal9-14_S222_1:0.00000100000050002909):0.00000100000050002909,5Hy-fem9-8_S221_1:0.00000100000050002909):0.00000100000050002909,((5Hy-fem9-…
(1Bd-fem4-2_S217_2:0.00000100000050002909,((((BoleaeM_2:0.00000100000050002909,(BoleaeF_2:0.00000100000050002909,(BoleaeM_1:0.00000100000050002909,BoleaeF_1:0.00000100000050002909):0.00000100000050002909):0.00000100000050002909):0.05484284467004217622,(4Bt-mal10-3_S220_2:0.00000100000050002909,((5Hy-fem9-8_S221_2:0.00000100000050002909,(3Bt-fem10-2_S219_2:0.00000100000050002909,5Hy-fem9-8_S221_1:…
(((3Bt-fem10-2_S219_1:0.00043525968715048057,(4Bt-mal10-3_S220_1:0.00000100000050002909,((6Hy-mal9-14_S222_1:0.00042984298892854528,((6Hy-mal9-14_S222_2:0.00000100000050002909,5Hy-fem9-8_S221_2:0.00000100000050002909):0.00000100000050002909,5Hy-fem9-8_S221_1:0.00000100000050002909):0.00000100000050002909):0.00000100000050002909,(4Bt-mal10-3_S220_2:0.00000100000050002909,3Bt-fem10-2_S219_2:0.00259…
(((BoleaeM_1:0.00000100000050002909,((BoleaeF_2:0.00000100000050002909,BoleaeM_2:0.00000100000050002909):0.00000100000050002909,BoleaeF_1:0.00000100000050002909):0.00136257918994636836):0.08932141019974941532,(3Bt-fem10-2_S219_1:0.00005951588280431668,(4Bt-mal10-3_S220_1:0.00000100000050002909,(((6Hy-mal9-14_S222_2:0.00000100000050002909,(5Hy-fem9-8_S221_2:0.00000100000050002909,(5Hy-fem9-8_S221_…
(((BoleaeF_1:0.00000100000050002909,(BoleaeM_1:0.00000100000050002909,(BoleaeF_2:0.00000100000050002909,BoleaeM_2:0.00000100000050002909):0.00000100000050002909):0.00000100000050002909):0.09610806502807327234,(3Bt-fem10-2_S219_1:0.00000100000050002909,(3Bt-fem10-2_S219_2:0.00504284459557210844,(4Bt-mal10-3_S220_1:0.00000100000050002909,(4Bt-mal10-3_S220_2:0.00214477321059210841,(((6Hy-mal9-14_S22…
(2Bd-mal4-4_S218_1:0.00000100000050002909,(2Bd-mal4-4_S218_2:0.00000100000050002909,(((6Hy-mal9-14_S222_1:0.00000100000050002909,(5Hy-fem9-8_S221_1:0.00000100000050002909,((((4Bt-mal10-3_S220_2:0.00000100000050002909,3Bt-fem10-2_S219_1:0.00000100000050002909):0.00000100000050002909,3Bt-fem10-2_S219_2:0.00000100000050002909):0.00000100000050002909,(5Hy-fem9-8_S221_2:0.00201411681238996762,6Hy-mal9…
((2Bd-mal4-4_S218_2:0.00000100000050002909,2Bd-mal4-4_S218_1:0.00000100000050002909):0.01099532183044499810,(((BoleaeF_2:0.00000100000050002909,((BoleaeM_2:0.00000100000050002909,BoleaeM_1:0.00000100000050002909):0.00000100000050002909,BoleaeF_1:0.00000100000050002909):0.00000100000050002909):0.09307913353254433642,(4Bt-mal10-3_S220_1:0.00000100000050002909,((5Hy-fem9-8_S221_1:0.01057727810112553…
(1Bd-fem4-2_S217_2:0.00894469055248493967,(((BoleaeF_1:0.00000100000050002909,((BoleaeM_1:0.00000100000050002909,BoleaeM_2:0.00000100000050002909):0.00000100000050002909,BoleaeF_2:0.00000100000050002909):0.00000100000050002909):0.05483737018794739709,(((4Bt-mal10-3_S220_1:0.00000100000050002909,4Bt-mal10-3_S220_2:0.00241402714937490655):0.00079754201780367307,6Hy-mal9-14_S222_2:0.0007970779103184…
(2Bd-mal4-4_S218_1:0.00000100000050002909,(2Bd-mal4-4_S218_2:0.00027630029975396134,(1Bd-fem4-2_S217_2:0.01504871779552204719,(((4Bt-mal10-3_S220_1:0.00111020249948171295,(5Hy-fem9-8_S221_1:0.00055224978587764398,(((3Bt-fem10-2_S219_2:0.00000100000050002909,3Bt-fem10-2_S219_1:0.00000100000050002909):0.00000100000050002909,5Hy-fem9-8_S221_2:0.00000100000050002909):0.00000100000050002909,(6Hy-mal9-…
(2Bd-mal4-4_S218_2:0.00123442420548495828,((2Bd-mal4-4_S218_1:0.00000100000050002909,(((BoleaeM_2:0.00000100000050002909,BoleaeF_2:0.00000100000050002909):0.00245967765363891769,(BoleaeM_1:0.00000100000050002909,BoleaeF_1:0.00000100000050002909):0.00000100000050002909):0.06614871750554957019,(((6Hy-mal9-14_S222_1:0.00078661762567933872,((6Hy-mal9-14_S222_2:0.00000100000050002909,5Hy-fem9-8_S221_2…
(2Bd-mal4-4_S218_1:0.00000100000050002909,(((BoleaeF_2:0.00125140024914810835,((BoleaeM_2:0.00000100000050002909,BoleaeF_1:0.00000100000050002909):0.00000100000050002909,BoleaeM_1:0.00000100000050002909):0.00000100000050002909):0.13923181858323313564,((6Hy-mal9-14_S222_1:0.00000100000050002909,(((5Hy-fem9-8_S221_2:0.00000100000050002909,6Hy-mal9-14_S222_2:0.00000100000050002909):0.000001000000500…
((2Bd-mal4-4_S218_1:0.00047885349184514773,((((BoleaeF_1:0.00000100000050002909,BoleaeF_2:0.00000100000050002909):0.00000100000050002909,BoleaeM_1:0.00000100000050002909):0.00000100000050002909,BoleaeM_2:0.00000100000050002909):0.08860819956603145642,(4Bt-mal10-3_S220_1:0.00000100000050002909,(5Hy-fem9-8_S221_1:0.00000100000050002909,((((3Bt-fem10-2_S219_2:0.00137083043577184154,(5Hy-fem9-8_S221_…
(((2Bd-mal4-4_S218_2:0.00147826055035395957,1Bd-fem4-2_S217_2:0.00461396253855683638):0.00454365072377604495,(((BoleaeF_2:0.00000100000050002909,(BoleaeF_1:0.00000100000050002909,BoleaeM_1:0.00000100000050002909):0.00000100000050002909):0.00000100000050002909,BoleaeM_2:0.00000100000050002909):0.07692513774225463730,(4Bt-mal10-3_S220_1:0.00149385510629609485,((5Hy-fem9-8_S221_1:0.00000100000050002…
((((((5Hy-fem9-8_S221_2:0.00000100000050002909,4Bt-mal10-3_S220_2:0.00000100000050002909):0.00000100000050002909,3Bt-fem10-2_S219_2:0.00000100000050002909):0.00000100000050002909,6Hy-mal9-14_S222_2:0.00000100000050002909):0.00234969179856168043,((3Bt-fem10-2_S219_1:0.00234281039403154119,(5Hy-fem9-8_S221_1:0.00000100000050002909,6Hy-mal9-14_S222_1:0.00000100000050002909):0.00000100000050002909):0…
(((BoleaeM_1:0.00000100000050002909,(BoleaeF_2:0.00064664200964596914,(BoleaeM_2:0.00000100000050002909,BoleaeF_1:0.00000100000050002909):0.00000100000050002909):0.00064641256594597039):0.07423101494077735674,(((3Bt-fem10-2_S219_1:0.00000100000050002909,(3Bt-fem10-2_S219_2:0.00000100000050002909,(6Hy-mal9-14_S222_2:0.00000100000050002909,(5Hy-fem9-8_S221_2:0.00000100000050002909,4Bt-mal10-3_S220_…
(((((3Bt-fem10-2_S219_1:0.00000100000050002909,6Hy-mal9-14_S222_1:0.00000100000050002909):0.00000100000050002909,3Bt-fem10-2_S219_2:0.00000100000050002909):0.00000100000050002909,4Bt-mal10-3_S220_1:0.00000100000050002909):0.00000100000050002909,(5Hy-fem9-8_S221_1:0.00000100000050002909,((1Bd-fem4-2_S217_2:0.00244009915093172051,2Bd-mal4-4_S218_2:0.00000100000050002909):0.00243701791917340285,((6H…
(((2Bd-mal4-4_S218_2:0.00151828287167810310,1Bd-fem4-2_S217_2:0.00075727800072922105):0.00076685604226040341,2Bd-mal4-4_S218_1:0.00000100000050002909):0.00000100000050002909,((3Bt-fem10-2_S219_2:0.00151907894441253026,6Hy-mal9-14_S222_2:0.00000100000050002909):0.00304875235254147524,((((BoleaeF_1:0.00000100000050002909,((BoleaeM_1:0.00000100000050002909,BoleaeM_2:0.00000100000050002909):0.0000010…
(2Bd-mal4-4_S218_1:0.00000100000050002909,(((BoleaeF_1:0.00058765119287407794,(BoleaeM_2:0.00058821954310649680,(BoleaeF_2:0.00000100000050002909,BoleaeM_1:0.00000100000050002909):0.00000100000050002909):0.00000100000050002909):0.06387334982390290017,((3Bt-fem10-2_S219_1:0.00000100000050002909,6Hy-mal9-14_S222_1:0.00655734815443106099):0.00502652923978860657,(((5Hy-fem9-8_S221_2:0.002229735082971…
(2Bd-mal4-4_S218_1:0.00000100000050002909,((((BoleaeM_1:0.00000100000050002909,BoleaeF_1:0.00000100000050002909):0.00000100000050002909,(BoleaeM_2:0.00000100000050002909,BoleaeF_2:0.00073151694963926499):0.00073239451933506609):0.05465502171105747486,((5Hy-fem9-8_S221_1:0.00000100000050002909,6Hy-mal9-14_S222_1:0.00000100000050002909):0.00000100000050002909,(((((5Hy-fem9-8_S221_2:0.00073538523805…
(((2Bd-mal4-4_S218_2:0.00000100000050002909,1Bd-fem4-2_S217_2:0.00000100000050002909):0.00254506263886702293,(((BoleaeF_2:0.00000100000050002909,(BoleaeM_2:0.00000100000050002909,BoleaeM_1:0.00000100000050002909):0.00000100000050002909):0.00000100000050002909,BoleaeF_1:0.00000100000050002909):0.02723348096140500857,((3Bt-fem10-2_S219_2:0.00000100000050002909,(4Bt-mal10-3_S220_2:0.0000010000005000…
((((((5Hy-fem9-8_S221_1:0.00024976217684573467,6Hy-mal9-14_S222_1:0.00019511429305531781):0.00107154226820465335,4Bt-mal10-3_S220_1:0.00036840721513293123):0.00034922512635506459,(3Bt-fem10-2_S219_1:0.00018219507049362809,(3Bt-fem10-2_S219_2:0.00207321053291715336,((6Hy-mal9-14_S222_2:0.00177822914954148498,5Hy-fem9-8_S221_2:0.00015595130982702933):0.00242498880252864195,4Bt-mal10-3_S220_2:0.0008…
((((4Bt-mal10-3_S220_1:0.00224039445520152290,3Bt-fem10-2_S219_1:0.00045337898828237753):0.00132899121301921974,(5Hy-fem9-8_S221_1:0.00089558027130494291,(((6Hy-mal9-14_S222_2:0.00103410256396475365,(4Bt-mal10-3_S220_2:0.00406562113957554053,5Hy-fem9-8_S221_2:0.00000100000050002909):0.00212066741178405533):0.00180627648613626741,3Bt-fem10-2_S219_2:0.00499362354752031987):0.00135094526010596377,6H…
((((BoleaeF_2:0.00131232252051451657,((BoleaeM_2:0.00000100000050002909,BoleaeF_1:0.00000100000050002909):0.00000100000050002909,BoleaeM_1:0.00000100000050002909):0.00000100000050002909):0.07809591003782218044,(((3Bt-fem10-2_S219_1:0.00000100000050002909,4Bt-mal10-3_S220_1:0.00000100000050002909):0.00000100000050002909,(((4Bt-mal10-3_S220_2:0.00260616776053236229,3Bt-fem10-2_S219_2:0.000001000000…
(1Bd-fem4-2_S217_2:0.00000100000050002909,(((((BoleaeM_2:0.00000100000050002909,BoleaeF_2:0.00196221886996516583):0.00196176940045126496,(BoleaeF_1:0.00000100000050002909,BoleaeM_1:0.00000100000050002909):0.00000100000050002909):0.07297219690310285944,((((3Bt-fem10-2_S219_1:0.00194813821860941581,((5Hy-fem9-8_S221_1:0.00195289420934743581,6Hy-mal9-14_S222_1:0.00000100000050002909):0.0009724463958…
((2Bd-mal4-4_S218_1:0.00000100000050002909,((((BoleaeM_1:0.00000100000050002909,(BoleaeM_2:0.00000100000050002909,BoleaeF_2:0.00000100000050002909):0.00000100000050002909):0.00082206804594426219,BoleaeF_1:0.00000100000050002909):0.04756965869568360178,((6Hy-mal9-14_S222_2:0.00000100000050002909,5Hy-fem9-8_S221_2:0.00000100000050002909):0.00082217345011439816,((4Bt-mal10-3_S220_1:0.000001000000500…
(((BoleaeF_2:0.00044576805288915706,((BoleaeM_2:0.00228971305574323823,BoleaeF_1:0.00168383000872282594):0.00080081145033367824,BoleaeM_1:0.00087844268023957138):0.00184226268661761964):0.08555396632636048937,((5Hy-fem9-8_S221_1:0.00000100000050002909,4Bt-mal10-3_S220_1:0.00000100000050002909):0.00000100000050002909,(((5Hy-fem9-8_S221_2:0.00161614624043688649,4Bt-mal10-3_S220_2:0.0024196026696180…
(2Bd-mal4-4_S218_2:0.00000100000050002909,(((((BoleaeM_1:0.00000100000050002909,(BoleaeM_2:0.00000100000050002909,BoleaeF_2:0.00000100000050002909):0.00006325414037563816):0.00044269504735409038,BoleaeF_1:0.00000100000050002909):0.08072270980050458289,((((4Bt-mal10-3_S220_1:0.00000100000050002909,4Bt-mal10-3_S220_2:0.00006214513651320307):0.00088909079016603844,(5Hy-fem9-8_S221_2:0.00089874391805…
(((2Bd-mal4-4_S218_2:0.00000100000050002909,2Bd-mal4-4_S218_1:0.00000100000050002909):0.00000100000050002909,(((BoleaeF_1:0.00000100000050002909,(BoleaeF_2:0.00000100000050002909,BoleaeM_2:0.00000100000050002909):0.00000100000050002909):0.00000100000050002909,BoleaeM_1:0.00000100000050002909):0.06462087169137395448,((3Bt-fem10-2_S219_1:0.00000100000050002909,6Hy-mal9-14_S222_1:0.00000100000050002…
(2Bd-mal4-4_S218_1:0.00000100000050002909,((2Bd-mal4-4_S218_2:0.00038447733398803892,((BoleaeM_1:0.00000100000050002909,((BoleaeM_2:0.00000100000050002909,BoleaeF_2:0.00000100000050002909):0.00105488614411703395,BoleaeF_1:0.00140884784012939874):0.00070290396663538204):0.07141279443298623186,(4Bt-mal10-3_S220_1:0.00000100000050002909,((5Hy-fem9-8_S221_2:0.00104569037087088668,(3Bt-fem10-2_S219_1:…
((2Bd-mal4-4_S218_2:0.00000100000050002909,2Bd-mal4-4_S218_1:0.00000100000050002909):0.00000100000050002909,(((BoleaeM_2:0.00000100000050002909,((BoleaeM_1:0.00000100000050002909,BoleaeF_2:0.00000100000050002909):0.00000100000050002909,BoleaeF_1:0.00000100000050002909):0.00000100000050002909):0.06869721316473650918,(3Bt-fem10-2_S219_1:0.00163968700782322918,((3Bt-fem10-2_S219_2:0.0025891955598706…
(((((BoleaeM_2:0.00000100000050002909,BoleaeM_1:0.00000100000050002909):0.00000100000050002909,BoleaeF_1:0.00000100000050002909):0.00000100000050002909,BoleaeF_2:0.00000100000050002909):0.07380330110928058629,(((3Bt-fem10-2_S219_1:0.00000100000050002909,(4Bt-mal10-3_S220_2:0.00000100000050002909,4Bt-mal10-3_S220_1:0.00000100000050002909):0.00000100000050002909):0.00000100000050002909,(((6Hy-mal9-…
(((2Bd-mal4-4_S218_2:0.00000100000050002909,2Bd-mal4-4_S218_1:0.00000100000050002909):0.00000100000050002909,1Bd-fem4-2_S217_2:0.00217268685992585715):0.00145143934471377435,((((6Hy-mal9-14_S222_1:0.00000100000050002909,6Hy-mal9-14_S222_2:0.00290671442852187848):0.00436744128926106010,5Hy-fem9-8_S221_1:0.00000100000050002909):0.00076497904584549390,(3Bt-fem10-2_S219_1:0.00648916693672279242,((5Hy…
(((((5Hy-fem9-8_S221_1:0.00000100000050002909,((3Bt-fem10-2_S219_2:0.00000100000050002909,6Hy-mal9-14_S222_2:0.00000100000050002909):0.00125521271685487550,((3Bt-fem10-2_S219_1:0.00000100000050002909,4Bt-mal10-3_S220_1:0.00000100000050002909):0.00062582760142945769,(4Bt-mal10-3_S220_2:0.00000100000050002909,5Hy-fem9-8_S221_2:0.00000100000050002909):0.00000100000050002909):0.00000100000050002909):…
((6Hy-mal9-14_S222_1:0.00000100000050002909,(((BoleaeF_1:0.00000100000050002909,((BoleaeM_1:0.00000100000050002909,BoleaeM_2:0.00000100000050002909):0.00000100000050002909,BoleaeF_2:0.00000100000050002909):0.00039375310110591384):0.06811841041153930687,(((((3Bt-fem10-2_S219_2:0.00118546672191992991,3Bt-fem10-2_S219_1:0.00039346015862179109):0.00039369513306725790,(6Hy-mal9-14_S222_2:0.00039414441…
(((((5Hy-fem9-8_S221_1:0.00000100000050002909,((((4Bt-mal10-3_S220_2:0.00000100000050002909,3Bt-fem10-2_S219_1:0.00000100000050002909):0.00000100000050002909,3Bt-fem10-2_S219_2:0.00000100000050002909):0.00000100000050002909,(6Hy-mal9-14_S222_2:0.00000100000050002909,5Hy-fem9-8_S221_2:0.00000100000050002909):0.00000100000050002909):0.00000100000050002909,4Bt-mal10-3_S220_1:0.00000100000050002909):…
((((5Hy-fem9-8_S221_1:0.00000100000050002909,(((BoleaeF_1:0.00000100000050002909,(BoleaeM_1:0.00000100000050002909,BoleaeF_2:0.00000100000050002909):0.00000100000050002909):0.00000100000050002909,BoleaeM_2:0.00000100000050002909):0.04358616107116029814,((((3Bt-fem10-2_S219_1:0.00000100000050002909,4Bt-mal10-3_S220_1:0.00000100000050002909):0.00000100000050002909,6Hy-mal9-14_S222_2:0.0000010000005…
(2Bd-mal4-4_S218_1:0.00000100000050002909,((6Hy-mal9-14_S222_1:0.00000100000050002909,((5Hy-fem9-8_S221_1:0.00000100000050002909,(3Bt-fem10-2_S219_2:0.00075418852067589350,((6Hy-mal9-14_S222_2:0.00075678354611850428,4Bt-mal10-3_S220_1:0.00229365309363628112):0.00000100000050002909,((5Hy-fem9-8_S221_2:0.00000100000050002909,4Bt-mal10-3_S220_2:0.00152151775751793836):0.00075575043383057337,3Bt-fem1…
((1Bd-fem4-2_S217_2:0.00166384313182901247,(2Bd-mal4-4_S218_2:0.00275874268824115396,(((BoleaeM_1:0.00000100000050002909,BoleaeF_1:0.00000100000050002909):0.00042047964497838095,(BoleaeM_2:0.00000100000050002909,BoleaeF_2:0.00000100000050002909):0.00000100000050002909):0.05055715742459113843,((5Hy-fem9-8_S221_1:0.00041986757641605793,((5Hy-fem9-8_S221_2:0.00042003212990875176,(4Bt-mal10-3_S220_2:…
((2Bd-mal4-4_S218_1:0.00000100000050002909,((2Bd-mal4-4_S218_2:0.00186215410751430495,1Bd-fem4-2_S217_2:0.00000100000050002909):0.00462768945022639343,(((BoleaeF_2:0.00000100000050002909,BoleaeM_2:0.00000100000050002909):0.00192777890712957892,(BoleaeF_1:0.00000100000050002909,BoleaeM_1:0.00000100000050002909):0.00000100000050002909):0.07012359758118968944,(5Hy-fem9-8_S221_1:0.0000010000005000290…
(2Bd-mal4-4_S218_1:0.00000100000050002909,(((((BoleaeF_1:0.00000100000050002909,BoleaeM_2:0.00000100000050002909):0.00000100000050002909,BoleaeM_1:0.00000100000050002909):0.00000100000050002909,BoleaeF_2:0.00000100000050002909):0.03436207234940225064,(6Hy-mal9-14_S222_1:0.00000100000050002909,(3Bt-fem10-2_S219_1:0.00108992674501376527,((5Hy-fem9-8_S221_1:0.00218584421700483830,3Bt-fem10-2_S219_2:…
((1Bd-fem4-2_S217_2:0.00000100000050002909,2Bd-mal4-4_S218_2:0.00175107661305847666):0.00233609350081093224,(((5Hy-fem9-8_S221_1:0.00000100000050002909,((4Bt-mal10-3_S220_1:0.00075592173855688427,(5Hy-fem9-8_S221_2:0.00000100000050002909,((6Hy-mal9-14_S222_2:0.00000100000050002909,3Bt-fem10-2_S219_2:0.00293446756456366108):0.00175548262621695182,4Bt-mal10-3_S220_2:0.00059795079175076118):0.000578…
((((BoleaeF_1:0.00000100000050002909,(BoleaeF_2:0.00000100000050002909,BoleaeM_1:0.00000100000050002909):0.00000100000050002909):0.00000100000050002909,BoleaeM_2:0.00000100000050002909):0.05070864687629283996,((6Hy-mal9-14_S222_1:0.00145396382919879856,(4Bt-mal10-3_S220_1:0.00000100000050002909,(3Bt-fem10-2_S219_1:0.00000100000050002909,(3Bt-fem10-2_S219_2:0.00000100000050002909,((6Hy-mal9-14_S22…
(((((BoleaeM_1:0.00000100000050002909,(BoleaeF_2:0.00000100000050002909,BoleaeM_2:0.00000100000050002909):0.00000100000050002909):0.00000100000050002909,BoleaeF_1:0.00000100000050002909):0.04532761812630955317,((((3Bt-fem10-2_S219_2:0.00000100000050002909,5Hy-fem9-8_S221_1:0.00000100000050002909):0.00000100000050002909,4Bt-mal10-3_S220_1:0.00000100000050002909):0.00000100000050002909,((5Hy-fem9-8…
(2Bd-mal4-4_S218_1:0.00000100000050002909,((((BoleaeF_2:0.00000100000050002909,BoleaeF_1:0.00000100000050002909):0.00000100000050002909,(BoleaeM_2:0.00000100000050002909,BoleaeM_1:0.00000100000050002909):0.00000100000050002909):0.07766653945454689290,(((4Bt-mal10-3_S220_1:0.00000100000050002909,3Bt-fem10-2_S219_1:0.00000100000050002909):0.00132827027847113839,(6Hy-mal9-14_S222_1:0.000434270769924…
(2Bd-mal4-4_S218_1:0.00000100000050002909,((((((BoleaeM_1:0.00000100000050002909,BoleaeM_2:0.00000100000050002909):0.00000100000050002909,BoleaeF_2:0.00000100000050002909):0.00000100000050002909,BoleaeF_1:0.00000100000050002909):0.07050905612518376664,(4Bt-mal10-3_S220_2:0.00174174105510144944,((6Hy-mal9-14_S222_1:0.00000100000050002909,(3Bt-fem10-2_S219_2:0.00000100000050002909,((5Hy-fem9-8_S221…
((((((BoleaeF_1:0.00000100000050002909,BoleaeF_2:0.00000100000050002909):0.00000100000050002909,(BoleaeM_2:0.00000100000050002909,BoleaeM_1:0.00000100000050002909):0.00000100000050002909):0.12156376653749390027,(3Bt-fem10-2_S219_2:0.00000100000050002909,(4Bt-mal10-3_S220_2:0.00000100000050002909,((5Hy-fem9-8_S221_1:0.00099848894073635065,3Bt-fem10-2_S219_1:0.00000100000050002909):0.00099661503323…
(2Bd-mal4-4_S218_1:0.00000100000050002909,(((4Bt-mal10-3_S220_2:0.00106472987117522369,((((4Bt-mal10-3_S220_1:0.00000100000050002909,3Bt-fem10-2_S219_1:0.00000100000050002909):0.00000100000050002909,3Bt-fem10-2_S219_2:0.00000100000050002909):0.00000100000050002909,(6Hy-mal9-14_S222_2:0.00000100000050002909,(6Hy-mal9-14_S222_1:0.00000100000050002909,5Hy-fem9-8_S221_2:0.00000100000050002909):0.0000…
(((((BoleaeF_2:0.00000100000050002909,BoleaeM_2:0.00000100000050002909):0.00047333198952856126,(BoleaeM_1:0.00023673269661836165,BoleaeF_1:0.00000100000050002909):0.00000100000050002909):0.06620804058042371876,(4Bt-mal10-3_S220_1:0.00033949882914828994,((6Hy-mal9-14_S222_1:0.00000100000050002909,(4Bt-mal10-3_S220_2:0.00262113273224201917,(6Hy-mal9-14_S222_2:0.00000100000050002909,5Hy-fem9-8_S221_…
((1Bd-fem4-2_S217_2:0.00868690592155331627,(2Bd-mal4-4_S218_2:0.00000100000050002909,2Bd-mal4-4_S218_1:0.00000100000050002909):0.00000100000050002909):0.00339957142940614356,((BoleaeM_1:0.00000100000050002909,(BoleaeM_2:0.00000100000050002909,(BoleaeF_2:0.00000100000050002909,BoleaeF_1:0.00000100000050002909):0.00000100000050002909):0.00094739631292109971):0.06764951823999156011,(4Bt-mal10-3_S220…
((((4Bt-mal10-3_S220_1:0.00122906422254888512,(5Hy-fem9-8_S221_1:0.00000100000050002909,(3Bt-fem10-2_S219_1:0.00123386366309524969,(((3Bt-fem10-2_S219_2:0.00230951997058383065,6Hy-mal9-14_S222_2:0.00112319370184985404):0.00375706312070233630,(5Hy-fem9-8_S221_2:0.00269870410494704640,4Bt-mal10-3_S220_2:0.00552831361921714195):0.00188186197817502413):0.00317738082877098982,6Hy-mal9-14_S222_1:0.0006…
(2Bd-mal4-4_S218_1:0.00000100000050002909,(((BoleaeF_1:0.00000100000050002909,((BoleaeF_2:0.00000100000050002909,BoleaeM_2:0.00000100000050002909):0.00074463764967494007,BoleaeM_1:0.00037263272757053699):0.00149628418593028686):0.09341425939518364918,(5Hy-fem9-8_S221_1:0.00000100000050002909,((4Bt-mal10-3_S220_1:0.00036860648510133958,((3Bt-fem10-2_S219_2:0.00037014202571749645,(6Hy-mal9-14_S222_…
(2Bd-mal4-4_S218_1:0.00000100000050002909,((2Bd-mal4-4_S218_2:0.00000100000050002909,1Bd-fem4-2_S217_2:0.00000100000050002909):0.00811870020530791603,((5Hy-fem9-8_S221_1:0.00000100000050002909,((((3Bt-fem10-2_S219_2:0.00000100000050002909,4Bt-mal10-3_S220_1:0.00000100000050002909):0.00000100000050002909,6Hy-mal9-14_S222_1:0.00000100000050002909):0.00000100000050002909,((5Hy-fem9-8_S221_2:0.000001…
((((BoleaeM_2:0.00000100000050002909,((BoleaeM_1:0.00000100000050002909,BoleaeF_1:0.00000100000050002909):0.00000100000050002909,BoleaeF_2:0.00000100000050002909):0.00000100000050002909):0.05440429021462900999,(((3Bt-fem10-2_S219_1:0.00000100000050002909,6Hy-mal9-14_S222_1:0.00000100000050002909):0.00000100000050002909,4Bt-mal10-3_S220_1:0.00074294058873035482):0.00000100000050002909,(3Bt-fem10-2…
(2Bd-mal4-4_S218_1:0.00000100000050002909,((5Hy-fem9-8_S221_2:0.00262179767039699566,(4Bt-mal10-3_S220_1:0.00288557196718420205,(((BoleaeM_2:0.00000100000050002909,(BoleaeM_1:0.00000100000050002909,(BoleaeF_1:0.00000100000050002909,BoleaeF_2:0.00000100000050002909):0.00000100000050002909):0.01193576927621420487):0.07111851483588944867,(3Bt-fem10-2_S219_1:0.00000100000050002909,5Hy-fem9-8_S221_1:0…
(((((((4Bt-mal10-3_S220_1:0.00000100000050002909,(3Bt-fem10-2_S219_2:0.00000100000050002909,((4Bt-mal10-3_S220_2:0.00000100000050002909,5Hy-fem9-8_S221_1:0.00000100000050002909):0.00000100000050002909,5Hy-fem9-8_S221_2:0.00000100000050002909):0.00000100000050002909):0.00000100000050002909):0.00000100000050002909,6Hy-mal9-14_S222_2:0.00000100000050002909):0.00110659572184944950,(3Bt-fem10-2_S219_1…
(2Bd-mal4-4_S218_1:0.00000100000050002909,((((BoleaeM_2:0.00000100000050002909,BoleaeF_2:0.00000100000050002909):0.00153802685695507185,(BoleaeF_1:0.00000100000050002909,BoleaeM_1:0.00000100000050002909):0.00324103126857155314):0.06608287335707258014,(4Bt-mal10-3_S220_1:0.00325406760750623306,((3Bt-fem10-2_S219_1:0.00000100000050002909,(6Hy-mal9-14_S222_2:0.00000100000050002909,((3Bt-fem10-2_S219…
(((2Bd-mal4-4_S218_2:0.00000100000050002909,1Bd-fem4-2_S217_2:0.00000100000050002909):0.00191354188229717840,(((BoleaeF_1:0.00000100000050002909,BoleaeM_1:0.00000100000050002909):0.00000100000050002909,(BoleaeM_2:0.00000100000050002909,BoleaeF_2:0.00000100000050002909):0.00192180850087053873):0.07700660827498131966,(4Bt-mal10-3_S220_1:0.00000100000050002909,(5Hy-fem9-8_S221_1:0.000001000000500029…
(2Bd-mal4-4_S218_1:0.00000100000050002909,(((BoleaeM_2:0.00000100000050002909,(BoleaeM_1:0.00000100000050002909,(BoleaeF_2:0.00000100000050002909,BoleaeF_1:0.00000100000050002909):0.00000100000050002909):0.00000100000050002909):0.06209231938948952395,(6Hy-mal9-14_S222_2:0.00163435850389107408,((6Hy-mal9-14_S222_1:0.00000100000050002909,(4Bt-mal10-3_S220_2:0.00000100000050002909,(5Hy-fem9-8_S221_1…
(2Bd-mal4-4_S218_1:0.00000100000050002909,((2Bd-mal4-4_S218_2:0.00055257065415263999,1Bd-fem4-2_S217_2:0.00054512147316751003):0.00631368089360581381,(((3Bt-fem10-2_S219_1:0.00000100000050002909,5Hy-fem9-8_S221_1:0.00000100000050002909):0.00000100000050002909,((6Hy-mal9-14_S222_1:0.00000100000050002909,(6Hy-mal9-14_S222_2:0.00156553597615936846,((5Hy-fem9-8_S221_2:0.00103433619488315417,3Bt-fem10…
((((((((5Hy-fem9-8_S221_2:0.00329728516424008253,4Bt-mal10-3_S220_2:0.00498659724997723569):0.00157688464593019667,(6Hy-mal9-14_S222_2:0.00000100000050002909,3Bt-fem10-2_S219_2:0.00000100000050002909):0.00000100000050002909):0.00820525370496310268,5Hy-fem9-8_S221_1:0.00161406137981827619):0.00000100000050002909,4Bt-mal10-3_S220_1:0.00494636362157804908):0.00161044960538330589,(6Hy-mal9-14_S222_1:…
(((2Bd-mal4-4_S218_2:0.00000100000050002909,1Bd-fem4-2_S217_2:0.00000100000050002909):0.00171844340753303211,(((BoleaeM_1:0.00000100000050002909,BoleaeM_2:0.00000100000050002909):0.00000100000050002909,(BoleaeF_1:0.00000100000050002909,BoleaeF_2:0.00000100000050002909):0.00000100000050002909):0.06047235442283352413,(3Bt-fem10-2_S219_1:0.00061836606604478430,(5Hy-fem9-8_S221_1:0.000001000000500029…
(((((BoleaeM_1:0.00000100000050002909,(BoleaeF_2:0.00000100000050002909,BoleaeF_1:0.00000100000050002909):0.00000100000050002909):0.00000100000050002909,BoleaeM_2:0.00000100000050002909):0.08021858974007320398,((3Bt-fem10-2_S219_1:0.00175674217243097308,6Hy-mal9-14_S222_1:0.00000100000050002909):0.00166324754129970045,(5Hy-fem9-8_S221_1:0.00711004871744115585,(4Bt-mal10-3_S220_1:0.003538452515838…
(1Bd-fem4-2_S217_2:0.00241284858630255380,(2Bd-mal4-4_S218_1:0.00000100000050002909,(2Bd-mal4-4_S218_2:0.00000100000050002909,((BoleaeF_1:0.00000100000050002909,((BoleaeM_2:0.00000100000050002909,BoleaeM_1:0.00000100000050002909):0.00000100000050002909,BoleaeF_2:0.00079362374146349230):0.00079246812720040814):0.04420202056199529217,((((4Bt-mal10-3_S220_2:0.00000100000050002909,4Bt-mal10-3_S220_1:…
((2Bd-mal4-4_S218_1:0.00000100000050002909,2Bd-mal4-4_S218_2:0.00000100000050002909):0.00553768310720897244,(1Bd-fem4-2_S217_2:0.00426170590230700447,((4Bt-mal10-3_S220_1:0.00000100000050002909,(6Hy-mal9-14_S222_1:0.00000100000050002909,(4Bt-mal10-3_S220_2:0.00000100000050002909,((3Bt-fem10-2_S219_2:0.00000100000050002909,((3Bt-fem10-2_S219_1:0.00000100000050002909,5Hy-fem9-8_S221_1:0.00000100000…
(1Bd-fem4-2_S217_2:0.00941791832085117631,(((BoleaeF_1:0.00036670710810732021,(BoleaeF_2:0.00109483642116182901,(BoleaeM_2:0.00000100000050002909,BoleaeM_1:0.00000100000050002909):0.00000100000050002909):0.00219999631433751616):0.06570651745062587590,(((((6Hy-mal9-14_S222_1:0.00000100000050002909,(5Hy-fem9-8_S221_1:0.00000100000050002909,3Bt-fem10-2_S219_1:0.00000100000050002909):0.00000100000050…
(((((BoleaeM_1:0.00000100000050002909,(BoleaeM_2:0.00000100000050002909,BoleaeF_2:0.00476937473307092324):0.00094687088853516053):0.00156973363091257611,BoleaeF_1:0.00032428350432802934):0.07374386952819371455,((((3Bt-fem10-2_S219_1:0.00046919784117841498,((4Bt-mal10-3_S220_1:0.00000100000050002909,3Bt-fem10-2_S219_2:0.00000100000050002909):0.00000100000050002909,4Bt-mal10-3_S220_2:0.000001000000…
((((BoleaeF_1:0.00000100000050002909,((BoleaeF_2:0.00000100000050002909,BoleaeM_1:0.00000100000050002909):0.00000100000050002909,BoleaeM_2:0.00000100000050002909):0.00150617022505374217):0.06458664735450993233,((5Hy-fem9-8_S221_1:0.00000100000050002909,6Hy-mal9-14_S222_1:0.00000100000050002909):0.00000100000050002909,((5Hy-fem9-8_S221_2:0.00000100000050002909,6Hy-mal9-14_S222_2:0.0004994823815203…
((((BoleaeF_1:0.00000100000050002909,(BoleaeF_2:0.00165617851129817536,(BoleaeM_2:0.00000100000050002909,BoleaeM_1:0.00000100000050002909):0.00000100000050002909):0.00055072221652008226):0.04853213718313027780,((5Hy-fem9-8_S221_1:0.00000100000050002909,6Hy-mal9-14_S222_1:0.00000100000050002909):0.00000100000050002909,((((4Bt-mal10-3_S220_1:0.00000100000050002909,3Bt-fem10-2_S219_1:0.0000010000005…
((2Bd-mal4-4_S218_2:0.00000100000050002909,2Bd-mal4-4_S218_1:0.00000100000050002909):0.00110489024516492794,(((((BoleaeF_1:0.00000100000050002909,BoleaeF_2:0.00000100000050002909):0.00000100000050002909,BoleaeM_2:0.00000100000050002909):0.00448535833227144739,BoleaeM_1:0.00000100000050002909):0.04201300323310670770,((6Hy-mal9-14_S222_1:0.00000100000050002909,5Hy-fem9-8_S221_1:0.000001000000500029…
(((((BoleaeF_2:0.00501776838457730200,(BoleaeM_2:0.00000100000050002909,BoleaeM_1:0.00000100000050002909):0.00000100000050002909):0.00373696666306727468,BoleaeF_1:0.00127646016024384303):0.05332684480738983379,(((((4Bt-mal10-3_S220_2:0.00000100000050002909,(4Bt-mal10-3_S220_1:0.00000100000050002909,3Bt-fem10-2_S219_1:0.00000100000050002909):0.00000100000050002909):0.00000100000050002909,3Bt-fem10…
(((((BoleaeM_1:0.00228528320621265322,((BoleaeF_2:0.00000100000050002909,BoleaeM_2:0.00514420226744420270):0.00021152257232493604,BoleaeF_1:0.00000100000050002909):0.00616049992267459282):0.08701441522020610109,(3Bt-fem10-2_S219_1:0.00304095254538826578,(((4Bt-mal10-3_S220_2:0.00206319240431653396,(3Bt-fem10-2_S219_2:0.00568232434221795438,(6Hy-mal9-14_S222_2:0.00000100000050002909,5Hy-fem9-8_S22…
((2Bd-mal4-4_S218_2:0.01600624444458396620,(2Bd-mal4-4_S218_1:0.00842983404277660928,((BoleaeM_1:0.00214097168857405647,(BoleaeM_2:0.00368750185173882718,(BoleaeF_2:0.00000100000050002909,BoleaeF_1:0.00000100000050002909):0.00000100000050002909):0.00192661944266093207):0.06698015803628681875,(4Bt-mal10-3_S220_1:0.00049167364563708392,(3Bt-fem10-2_S219_1:0.00000100000050002909,((5Hy-fem9-8_S221_1:…
((2Bd-mal4-4_S218_2:0.00625625074564094275,(2Bd-mal4-4_S218_1:0.00307174261943302020,((((BoleaeF_1:0.00000100000050002909,BoleaeM_2:0.00000100000050002909):0.00000100000050002909,BoleaeM_1:0.00000100000050002909):0.00000100000050002909,BoleaeF_2:0.00000100000050002909):0.04377972676920398321,((5Hy-fem9-8_S221_2:0.00000100000050002909,6Hy-mal9-14_S222_2:0.00000100000050002909):0.001533727527545126…
(1Bd-fem4-2_S217_2:0.00823632476875168704,((((BoleaeM_2:0.00000100000050002909,((BoleaeM_1:0.00000100000050002909,BoleaeF_1:0.00000100000050002909):0.00000100000050002909,BoleaeF_2:0.00000100000050002909):0.00000100000050002909):0.14642671632409859361,(5Hy-fem9-8_S221_1:0.00163609099178046438,(3Bt-fem10-2_S219_2:0.00272160086659475452,((((5Hy-fem9-8_S221_2:0.00135475592558181607,6Hy-mal9-14_S222_…
(1Bd-fem4-2_S217_2:0.00000100000050002909,(((((6Hy-mal9-14_S222_2:0.00000100000050002909,5Hy-fem9-8_S221_2:0.00000100000050002909):0.00000100000050002909,(((((3Bt-fem10-2_S219_2:0.00000100000050002909,5Hy-fem9-8_S221_1:0.00000100000050002909):0.00000100000050002909,6Hy-mal9-14_S222_1:0.00000100000050002909):0.00000100000050002909,4Bt-mal10-3_S220_2:0.00000100000050002909):0.00000100000050002909,4…
(((((BoleaeF_2:0.00000100000050002909,(BoleaeM_2:0.00000100000050002909,(BoleaeF_1:0.00000100000050002909,BoleaeM_1:0.00000100000050002909):0.00000100000050002909):0.00146251069203306972):0.07639834433970507654,(((((4Bt-mal10-3_S220_1:0.00000100000050002909,(3Bt-fem10-2_S219_1:0.00000100000050002909,4Bt-mal10-3_S220_2:0.00000100000050002909):0.00000100000050002909):0.00000100000050002909,3Bt-fem1…
(((2Bd-mal4-4_S218_2:0.01903424402840776103,2Bd-mal4-4_S218_1:0.00440036487895486324):0.00577858220081170233,(((BoleaeF_2:0.00000100000050002909,BoleaeM_2:0.00012252878904511620):0.00163353604588366784,(BoleaeF_1:0.00024436172268612710,BoleaeM_1:0.00012346877032751210):0.00195978706678015188):0.09515293338533407919,(6Hy-mal9-14_S222_1:0.00211646559955607676,(5Hy-fem9-8_S221_1:0.000550072191431000…
((((((BoleaeF_2:0.00000100000050002909,BoleaeM_2:0.00000100000050002909):0.00107222132703403174,(BoleaeF_1:0.00000100000050002909,BoleaeM_1:0.00000100000050002909):0.00000100000050002909):0.10816594801883210042,(((3Bt-fem10-2_S219_1:0.00262584129068188423,(4Bt-mal10-3_S220_1:0.01348832391059945866,((6Hy-mal9-14_S222_2:0.01900005352092763028,4Bt-mal10-3_S220_2:0.00797712856771050360):0.00532078178…
(((2Bd-mal4-4_S218_2:0.00807619023606247037,2Bd-mal4-4_S218_1:0.00000100000050002909):0.00349456773743010056,((((BoleaeF_1:0.00000100000050002909,BoleaeF_2:0.00000100000050002909):0.00000100000050002909,BoleaeM_1:0.00000100000050002909):0.00000100000050002909,BoleaeM_2:0.00000100000050002909):0.05865185125725275866,((6Hy-mal9-14_S222_1:0.00000100000050002909,5Hy-fem9-8_S221_1:0.000001000000500029…
((((5Hy-fem9-8_S221_1:0.00000100000050002909,6Hy-mal9-14_S222_1:0.00000100000050002909):0.00000100000050002909,((6Hy-mal9-14_S222_2:0.00250072873327367943,5Hy-fem9-8_S221_2:0.00000100000050002909):0.00379050486655366442,((3Bt-fem10-2_S219_1:0.00000100000050002909,4Bt-mal10-3_S220_2:0.00000100000050002909):0.00000100000050002909,(4Bt-mal10-3_S220_1:0.00000100000050002909,3Bt-fem10-2_S219_2:0.00000…
(((2Bd-mal4-4_S218_2:0.00945389421873288685,2Bd-mal4-4_S218_1:0.00000100000050002909):0.00062045099105703162,(((BoleaeM_2:0.00000100000050002909,BoleaeF_2:0.00000100000050002909):0.00061442811042235776,(BoleaeM_1:0.00000100000050002909,BoleaeF_1:0.00000100000050002909):0.00000100000050002909):0.10621159528805050598,(6Hy-mal9-14_S222_1:0.00253224149792559243,(((6Hy-mal9-14_S222_2:0.003084443580516…
((2Bd-mal4-4_S218_1:0.00208032781522739501,(2Bd-mal4-4_S218_2:0.00724849033462308511,((BoleaeF_2:0.00000100000050002909,((BoleaeM_1:0.00000100000050002909,BoleaeM_2:0.00000100000050002909):0.00000100000050002909,BoleaeF_1:0.00000100000050002909):0.00000100000050002909):0.07211705074702796925,(4Bt-mal10-3_S220_1:0.00000100000050002909,((6Hy-mal9-14_S222_2:0.00124371264998673296,(5Hy-fem9-8_S221_2:…
(((((BoleaeM_1:0.00023720587132382618,((BoleaeM_2:0.00073227955706517802,BoleaeF_2:0.00000100000050002909):0.00024488847771519413,BoleaeF_1:0.00073192122472514405):0.00098594973586747228):0.08242750610625688978,((((((3Bt-fem10-2_S219_2:0.00097563548942650364,4Bt-mal10-3_S220_2:0.00000100000050002909):0.00571168887519151337,5Hy-fem9-8_S221_2:0.00047254058895960285):0.00249163746754342682,6Hy-mal9-…
((((((3Bt-fem10-2_S219_2:0.00000100000050002909,4Bt-mal10-3_S220_2:0.00000100000050002909):0.00579120557334708488,((3Bt-fem10-2_S219_1:0.00000100000050002909,4Bt-mal10-3_S220_1:0.00000100000050002909):0.00140454312592803304,(5Hy-fem9-8_S221_1:0.00000100000050002909,(6Hy-mal9-14_S222_1:0.00000100000050002909,(5Hy-fem9-8_S221_2:0.00184573783256000495,6Hy-mal9-14_S222_2:0.00000100000050002909):0.000…
(((1Bd-fem4-2_S217_2:0.00221474880136007454,((5Hy-fem9-8_S221_2:0.00073780367125184966,((((6Hy-mal9-14_S222_1:0.00000100000050002909,4Bt-mal10-3_S220_1:0.00000100000050002909):0.00000100000050002909,(5Hy-fem9-8_S221_1:0.00000100000050002909,6Hy-mal9-14_S222_2:0.00000100000050002909):0.00000100000050002909):0.00000100000050002909,3Bt-fem10-2_S219_1:0.00000100000050002909):0.00000100000050002909,(3…
((2Bd-mal4-4_S218_1:0.00000100000050002909,(((BoleaeM_1:0.00000100000050002909,((BoleaeF_2:0.00000100000050002909,BoleaeF_1:0.00000100000050002909):0.00000100000050002909,BoleaeM_2:0.00000100000050002909):0.00114586105403498154):0.06557216201547932943,((5Hy-fem9-8_S221_2:0.00000100000050002909,(4Bt-mal10-3_S220_2:0.00000100000050002909,6Hy-mal9-14_S222_2:0.00000100000050002909):0.0000010000005000…
((2Bd-mal4-4_S218_2:0.00000100000050002909,((BoleaeM_2:0.00430611979332271109,(BoleaeF_1:0.00000100000050002909,(BoleaeF_2:0.00000100000050002909,BoleaeM_1:0.00000100000050002909):0.00000100000050002909):0.00000100000050002909):0.03968465562671105035,(1Bd-fem4-2_S217_2:0.00000100000050002909,((3Bt-fem10-2_S219_1:0.00000100000050002909,((3Bt-fem10-2_S219_2:0.00000100000050002909,(5Hy-fem9-8_S221_2…
(((BoleaeF_1:0.00000100000050002909,(BoleaeM_1:0.00000100000050002909,(BoleaeF_2:0.00000100000050002909,BoleaeM_2:0.00000100000050002909):0.00000100000050002909):0.00000100000050002909):0.08268366966973170196,((4Bt-mal10-3_S220_1:0.00130851510516856906,(4Bt-mal10-3_S220_2:0.00130760741673203334,(3Bt-fem10-2_S219_2:0.00000100000050002909,5Hy-fem9-8_S221_2:0.00000100000050002909):0.0000010000005000…
(((2Bd-mal4-4_S218_2:0.00000100000050002909,2Bd-mal4-4_S218_1:0.00000100000050002909):0.00000100000050002909,(4Bt-mal10-3_S220_1:0.00000100000050002909,((5Hy-fem9-8_S221_1:0.00000100000050002909,6Hy-mal9-14_S222_1:0.00000100000050002909):0.00000100000050002909,((BoleaeM_2:0.00000100000050002909,((BoleaeM_1:0.00000100000050002909,BoleaeF_2:0.00000100000050002909):0.00000100000050002909,BoleaeF_1:0…
((1Bd-fem4-2_S217_2:0.00000100000050002909,2Bd-mal4-4_S218_2:0.00000100000050002909):0.00000100000050002909,(((((3Bt-fem10-2_S219_2:0.00000100000050002909,3Bt-fem10-2_S219_1:0.00000100000050002909):0.00000100000050002909,5Hy-fem9-8_S221_2:0.00864421639672714390):0.00533547659334996423,((4Bt-mal10-3_S220_2:0.00340101524892906602,((BoleaeF_2:0.00000100000050002909,(BoleaeF_1:0.00343638824304710617,…
((2Bd-mal4-4_S218_1:0.00000100000050002909,1Bd-fem4-2_S217_2:0.00000100000050002909):0.00000100000050002909,(2Bd-mal4-4_S218_2:0.00000100000050002909,((6Hy-mal9-14_S222_1:0.00000100000050002909,5Hy-fem9-8_S221_1:0.00000100000050002909):0.00000100000050002909,(((4Bt-mal10-3_S220_1:0.00000100000050002909,(4Bt-mal10-3_S220_2:0.00472170605265664293,6Hy-mal9-14_S222_2:0.00641464911050367882):0.0030761…
((5Hy-fem9-8_S221_1:0.00000100000050002909,6Hy-mal9-14_S222_1:0.00000100000050002909):0.00000100000050002909,((((BoleaeM_1:0.00000100000050002909,((BoleaeF_1:0.00000100000050002909,BoleaeF_2:0.00000100000050002909):0.00000100000050002909,BoleaeM_2:0.00000100000050002909):0.00000100000050002909):0.04412686836502635601,((((3Bt-fem10-2_S219_2:0.00000100000050002909,3Bt-fem10-2_S219_1:0.0000010000005…
((((BoleaeF_1:0.00030269266409484771,((BoleaeF_2:0.00137885611821824457,BoleaeM_2:0.00008577959164042148):0.00008605777243261893,BoleaeM_1:0.00008556277468422747):0.00194193379126743424):0.05859295241640543467,((6Hy-mal9-14_S222_2:0.00166091113589861435,(4Bt-mal10-3_S220_2:0.00183162010216464952,((3Bt-fem10-2_S219_1:0.00000100000050002909,5Hy-fem9-8_S221_2:0.00128590890145883195):0.00000100000050…
((((4Bt-mal10-3_S220_1:0.00087055006238923212,(4Bt-mal10-3_S220_2:0.00412452982896754309,((6Hy-mal9-14_S222_2:0.00082026333499531784,5Hy-fem9-8_S221_2:0.00000100000050002909):0.00040984424090451907,(3Bt-fem10-2_S219_1:0.00000100000050002909,3Bt-fem10-2_S219_2:0.00000100000050002909):0.00000100000050002909):0.00000100000050002909):0.00077194613720539291):0.02501356943529305099,(BoleaeF_1:0.0016158…
((1Bd-fem4-2_S217_2:0.00000100000050002909,((6Hy-mal9-14_S222_1:0.00000100000050002909,5Hy-fem9-8_S221_1:0.00000100000050002909):0.00000100000050002909,((BoleaeF_1:0.00000100000050002909,((BoleaeM_2:0.00000100000050002909,BoleaeM_1:0.00000100000050002909):0.00000100000050002909,BoleaeF_2:0.00000100000050002909):0.00000100000050002909):0.03499421294250460585,((3Bt-fem10-2_S219_1:0.0000010000005000…
(((((((3Bt-fem10-2_S219_2:0.00000100000050002909,(3Bt-fem10-2_S219_1:0.00000100000050002909,5Hy-fem9-8_S221_2:0.00000100000050002909):0.00000100000050002909):0.00213538082438702228,(4Bt-mal10-3_S220_1:0.00000100000050002909,(6Hy-mal9-14_S222_2:0.00213598027414436216,4Bt-mal10-3_S220_2:0.00106109256385314280):0.00106119084526961217):0.00106398183098294335):0.00699337184825136148,(((BoleaeM_1:0.000…
((((5Hy-fem9-8_S221_1:0.00000100000050002909,6Hy-mal9-14_S222_1:0.00000100000050002909):0.00043846777873592270,((BoleaeF_1:0.00000100000050002909,(BoleaeM_1:0.00000100000050002909,(BoleaeM_2:0.00000100000050002909,BoleaeF_2:0.00082919930021356492):0.00000100000050002909):0.00082420912275197656):0.10753861710353380954,(4Bt-mal10-3_S220_2:0.00373718531074450746,((5Hy-fem9-8_S221_2:0.003189095913987…
(2Bd-mal4-4_S218_2:0.00000100000050002909,(2Bd-mal4-4_S218_1:0.00000100000050002909,(1Bd-fem4-2_S217_2:0.00000100000050002909,((6Hy-mal9-14_S222_1:0.00000100000050002909,5Hy-fem9-8_S221_1:0.00000100000050002909):0.00000100000050002909,((BoleaeF_1:0.00000100000050002909,(BoleaeF_2:0.00191598171370816221,(BoleaeM_2:0.00000100000050002909,BoleaeM_1:0.00000100000050002909):0.00000100000050002909):0.0…
(2Bd-mal4-4_S218_1:0.00000100000050002909,((((BoleaeF_1:0.00000100000050002909,(BoleaeF_2:0.00243773809600100972,(BoleaeM_2:0.00000100000050002909,BoleaeM_1:0.00000100000050002909):0.00000100000050002909):0.00367192211594227118):0.04449286772009474616,(4Bt-mal10-3_S220_2:0.00000100000050002909,((4Bt-mal10-3_S220_1:0.00121026007978820654,(5Hy-fem9-8_S221_2:0.00000100000050002909,6Hy-mal9-14_S222_2…
((1Bd-fem4-2_S217_2:0.00000100000050002909,((BoleaeM_1:0.00000100000050002909,(BoleaeM_2:0.00000100000050002909,(BoleaeF_2:0.00000100000050002909,BoleaeF_1:0.00000100000050002909):0.00000100000050002909):0.00050324212847681262):0.04010647076074742856,(6Hy-mal9-14_S222_1:0.00000100000050002909,(4Bt-mal10-3_S220_1:0.00049928025210355651,(3Bt-fem10-2_S219_2:0.00050094786430064057,((5Hy-fem9-8_S221_2…
(((((BoleaeM_2:0.00000100000050002909,(BoleaeM_1:0.00000100000050002909,(BoleaeF_1:0.00000100000050002909,BoleaeF_2:0.00000100000050002909):0.00000100000050002909):0.00000100000050002909):0.04098142710125884242,((6Hy-mal9-14_S222_2:0.00373544904478549178,(5Hy-fem9-8_S221_2:0.00000100000050002909,3Bt-fem10-2_S219_2:0.00000100000050002909):0.00000100000050002909):0.00376201230819115870,((4Bt-mal10-…
(((((((BoleaeF_1:0.00000100000050002909,BoleaeM_2:0.00000100000050002909):0.00000100000050002909,BoleaeM_1:0.00000100000050002909):0.00000100000050002909,BoleaeF_2:0.00000100000050002909):0.06091108375182337220,(5Hy-fem9-8_S221_1:0.00000100000050002909,(3Bt-fem10-2_S219_1:0.00000100000050002909,((4Bt-mal10-3_S220_1:0.00000100000050002909,(6Hy-mal9-14_S222_2:0.01512428947091494676,((3Bt-fem10-2_S2…
((((((BoleaeF_2:0.00205289208499794722,(BoleaeM_2:0.00000100000050002909,BoleaeM_1:0.00000100000050002909):0.00000100000050002909):0.00620370981545594665,BoleaeF_1:0.00000100000050002909):0.07408161820087506844,(((4Bt-mal10-3_S220_2:0.00000100000050002909,((6Hy-mal9-14_S222_1:0.00000100000050002909,6Hy-mal9-14_S222_2:0.00000100000050002909):0.00000100000050002909,3Bt-fem10-2_S219_2:0.000001000000…
(1Bd-fem4-2_S217_2:0.00000100000050002909,(((((((4Bt-mal10-3_S220_2:0.00088542708479840446,6Hy-mal9-14_S222_2:0.00455566069050698796):0.00218627155438011478,(3Bt-fem10-2_S219_2:0.00169062131713975544,5Hy-fem9-8_S221_2:0.00256368579010915563):0.00382334847282828766):0.00180224465764865054,4Bt-mal10-3_S220_1:0.00000100000050002909):0.00076973889901880142,6Hy-mal9-14_S222_1:0.00000100000050002909):0…
((2Bd-mal4-4_S218_2:0.00000100000050002909,2Bd-mal4-4_S218_1:0.00000100000050002909):0.00000100000050002909,((((6Hy-mal9-14_S222_1:0.00099385892765691051,4Bt-mal10-3_S220_1:0.00100236053488455320):0.00062832847689328164,(5Hy-fem9-8_S221_1:0.00102579112242114166,(3Bt-fem10-2_S219_1:0.00000100000050002909,((6Hy-mal9-14_S222_2:0.00404110903809089348,(5Hy-fem9-8_S221_2:0.00000100000050002909,3Bt-fem1…
((2Bd-mal4-4_S218_2:0.00000100000050002909,1Bd-fem4-2_S217_2:0.00000100000050002909):0.00000100000050002909,((((BoleaeM_2:0.00222592461290435813,(BoleaeF_1:0.00000100000050002909,BoleaeF_2:0.00000100000050002909):0.00000100000050002909):0.00176779352532157306,BoleaeM_1:0.00095447067198961176):0.05523882189962261297,((3Bt-fem10-2_S219_1:0.00000100000050002909,(5Hy-fem9-8_S221_1:0.00024617722623188…
(1Bd-fem4-2_S217_2:0.00000100000050002909,(((((BoleaeM_2:0.00160164322334404078,(BoleaeF_2:0.00000100000050002909,BoleaeF_1:0.00000100000050002909):0.00000100000050002909):0.00459876173435186039,BoleaeM_1:0.00189172248381770810):0.08528409621477014979,(((4Bt-mal10-3_S220_2:0.00157570861614577144,4Bt-mal10-3_S220_1:0.00157570861626675409):0.00000100000050002909,((3Bt-fem10-2_S219_1:0.0000010000005…
((((BoleaeF_1:0.00526995159773030724,((BoleaeF_2:0.00000100000050002909,BoleaeM_2:0.00000100000050002909):0.00000100000050002909,BoleaeM_1:0.00000100000050002909):0.00000100000050002909):0.05843650157826334179,((3Bt-fem10-2_S219_2:0.00000100000050002909,5Hy-fem9-8_S221_2:0.00000100000050002909):0.00527622986265763576,(6Hy-mal9-14_S222_1:0.00000100000050002909,(3Bt-fem10-2_S219_1:0.000001000000500…
(((((6Hy-mal9-14_S222_1:0.00000100000050002909,(6Hy-mal9-14_S222_2:0.00067105409225807133,((4Bt-mal10-3_S220_1:0.00000100000050002909,5Hy-fem9-8_S221_1:0.00202004220688418870):0.00067111847417452360,((5Hy-fem9-8_S221_2:0.00475772578321196661,(3Bt-fem10-2_S219_2:0.00067107926251371150,4Bt-mal10-3_S220_2:0.00000100000050002909):0.00000100000050002909):0.00134445760703968292,3Bt-fem10-2_S219_1:0.002…
((2Bd-mal4-4_S218_1:0.00000100000050002909,(2Bd-mal4-4_S218_2:0.00000100000050002909,1Bd-fem4-2_S217_2:0.00000100000050002909):0.00000100000050002909):0.00000100000050002909,((BoleaeF_2:0.00015944161955462149,(BoleaeF_1:0.00086350273021572278,(BoleaeM_2:0.00000100000050002909,BoleaeM_1:0.00000100000050002909):0.00000100000050002909):0.00053095012363840787):0.05717268508640408614,(4Bt-mal10-3_S220…
((2Bd-mal4-4_S218_1:0.00000100000050002909,(1Bd-fem4-2_S217_2:0.00000100000050002909,(((BoleaeM_2:0.00000100000050002909,(BoleaeF_2:0.00000100000050002909,BoleaeM_1:0.00000100000050002909):0.00000100000050002909):0.00113277603164914386,BoleaeF_1:0.00000100000050002909):0.03769741052566007861,((((6Hy-mal9-14_S222_1:0.00000100000050002909,4Bt-mal10-3_S220_1:0.00000100000050002909):0.000001000000500…
(2Bd-mal4-4_S218_2:0.00000100000050002909,(((((((6Hy-mal9-14_S222_2:0.00000100000050002909,5Hy-fem9-8_S221_2:0.00000100000050002909):0.00000100000050002909,5Hy-fem9-8_S221_1:0.00000100000050002909):0.00000100000050002909,6Hy-mal9-14_S222_1:0.00000100000050002909):0.00000100000050002909,(3Bt-fem10-2_S219_2:0.00388856967882141285,4Bt-mal10-3_S220_2:0.00000100000050002909):0.00194046805585051463):0.…
((2Bd-mal4-4_S218_1:0.00000100000050002909,1Bd-fem4-2_S217_2:0.00000100000050002909):0.00000100000050002909,((((((5Hy-fem9-8_S221_1:0.00000100000050002909,4Bt-mal10-3_S220_1:0.00000100000050002909):0.00000100000050002909,6Hy-mal9-14_S222_1:0.00000100000050002909):0.00000100000050002909,(4Bt-mal10-3_S220_2:0.00473790355148078976,((6Hy-mal9-14_S222_2:0.00000100000050002909,3Bt-fem10-2_S219_2:0.0076…
((1Bd-fem4-2_S217_2:0.00000100000050002909,2Bd-mal4-4_S218_2:0.00000100000050002909):0.00000100000050002909,(((BoleaeF_1:0.00000100000050002909,(BoleaeF_2:0.00000100000050002909,(BoleaeM_1:0.00000100000050002909,BoleaeM_2:0.00000100000050002909):0.00000100000050002909):0.00134835405999081826):0.10221162611091934302,(3Bt-fem10-2_S219_1:0.00268187215805048684,(4Bt-mal10-3_S220_1:0.00098997870143819…
((2Bd-mal4-4_S218_1:0.00000100000050002909,(2Bd-mal4-4_S218_2:0.00000100000050002909,((5Hy-fem9-8_S221_1:0.00000100000050002909,(6Hy-mal9-14_S222_1:0.00000100000050002909,(4Bt-mal10-3_S220_1:0.00051590845277761307,((6Hy-mal9-14_S222_2:0.00051740990255182227,(3Bt-fem10-2_S219_2:0.00366969246292889184,3Bt-fem10-2_S219_1:0.00155826098212213308):0.00103697612477265748):0.00103678681263946119,(4Bt-mal…
((2Bd-mal4-4_S218_2:0.00000100000050002909,(1Bd-fem4-2_S217_2:0.00000100000050002909,((BoleaeM_1:0.00000100000050002909,(BoleaeM_2:0.00000100000050002909,(BoleaeF_2:0.00000100000050002909,BoleaeF_1:0.00000100000050002909):0.00000100000050002909):0.00000100000050002909):0.05847658333601340325,((3Bt-fem10-2_S219_2:0.00233059270260004784,4Bt-mal10-3_S220_2:0.00000100000050002909):0.00000100000050002…
((2Bd-mal4-4_S218_1:0.00000100000050002909,(2Bd-mal4-4_S218_2:0.00024621755038032250,(((BoleaeM_2:0.00000100000050002909,BoleaeF_2:0.00000100000050002909):0.00025030723544963046,(BoleaeF_1:0.00000100000050002909,BoleaeM_1:0.00000100000050002909):0.00000100000050002909):0.10300114451613519295,(3Bt-fem10-2_S219_1:0.00052875789415831741,((6Hy-mal9-14_S222_1:0.00000100000050002909,((4Bt-mal10-3_S220_…
(1Bd-fem4-2_S217_2:0.00000100000050002909,(2Bd-mal4-4_S218_2:0.00218059443120184994,(((((BoleaeM_1:0.00000100000050002909,BoleaeM_2:0.00000100000050002909):0.00000100000050002909,BoleaeF_2:0.00035778164288968419):0.00035455340469614353,BoleaeF_1:0.00036310690253251333):0.02527070814019902883,(4Bt-mal10-3_S220_1:0.00000100000050002909,((3Bt-fem10-2_S219_1:0.00108041686985175427,(6Hy-mal9-14_S222_1…
(1Bd-fem4-2_S217_2:0.00000100000050002909,(2Bd-mal4-4_S218_2:0.00127805386305748217,(2Bd-mal4-4_S218_1:0.00129053771557659388,((5Hy-fem9-8_S221_1:0.00031811376579165374,(3Bt-fem10-2_S219_1:0.00031815758483338144,((((6Hy-mal9-14_S222_1:0.00000100000050002909,4Bt-mal10-3_S220_2:0.00000100000050002909):0.00000100000050002909,4Bt-mal10-3_S220_1:0.00000100000050002909):0.00000100000050002909,(5Hy-fem9…
(2Bd-mal4-4_S218_1:0.00000100000050002909,(2Bd-mal4-4_S218_2:0.00000100000050002909,(((((BoleaeM_1:0.00000100000050002909,BoleaeF_2:0.00000100000050002909):0.00000100000050002909,BoleaeF_1:0.00000100000050002909):0.00000100000050002909,BoleaeM_2:0.00163696634119135458):0.06870357190328772734,(5Hy-fem9-8_S221_1:0.00000100000050002909,((6Hy-mal9-14_S222_1:0.00000100000050002909,(5Hy-fem9-8_S221_2:0…
(1Bd-fem4-2_S217_2:0.00000100000050002909,(2Bd-mal4-4_S218_1:0.00122452712453798062,(2Bd-mal4-4_S218_2:0.00368359883699388366,((5Hy-fem9-8_S221_2:0.00870483945118190848,(5Hy-fem9-8_S221_1:0.00000100000050002909,(((6Hy-mal9-14_S222_1:0.00000100000050002909,3Bt-fem10-2_S219_1:0.00000100000050002909):0.00000100000050002909,(6Hy-mal9-14_S222_2:0.00000100000050002909,3Bt-fem10-2_S219_2:0.0000010000005…
((2Bd-mal4-4_S218_2:0.00195738476613296648,(2Bd-mal4-4_S218_1:0.00000100000050002909,((((BoleaeM_1:0.00000100000050002909,BoleaeF_2:0.00000100000050002909):0.00000100000050002909,BoleaeM_2:0.00000100000050002909):0.00000100000050002909,BoleaeF_1:0.00000100000050002909):0.04478038534670145815,(3Bt-fem10-2_S219_1:0.00000100000050002909,(5Hy-fem9-8_S221_1:0.00000100000050002909,(6Hy-mal9-14_S222_1:0…
(2Bd-mal4-4_S218_1:0.00000100000050002909,(((BoleaeM_1:0.00000100000050002909,((BoleaeF_2:0.00000100000050002909,BoleaeM_2:0.00000100000050002909):0.00000100000050002909,BoleaeF_1:0.00000100000050002909):0.00000100000050002909):0.00518588241648066089,(6Hy-mal9-14_S222_2:0.00000100000050002909,((4Bt-mal10-3_S220_2:0.00000100000050002909,3Bt-fem10-2_S219_2:0.00000100000050002909):0.0000010000005000…
((2Bd-mal4-4_S218_2:0.00000100000050002909,(2Bd-mal4-4_S218_1:0.00048941229798888633,(((BoleaeM_2:0.00100838472052588958,(BoleaeF_1:0.00000100000050002909,BoleaeF_2:0.00000100000050002909):0.00000100000050002909):0.00071165007843614102,BoleaeM_1:0.00130512875684038205):0.05212313772867491896,(5Hy-fem9-8_S221_1:0.00049890667556343551,(3Bt-fem10-2_S219_1:0.00000100000050002909,(((6Hy-mal9-14_S222_2…
(((2Bd-mal4-4_S218_1:0.00000100000050002909,2Bd-mal4-4_S218_2:0.00000100000050002909):0.00000100000050002909,((((3Bt-fem10-2_S219_1:0.00000100000050002909,5Hy-fem9-8_S221_1:0.00000100000050002909):0.00111427993299859519,((6Hy-mal9-14_S222_1:0.00000100000050002909,(4Bt-mal10-3_S220_2:0.00000100000050002909,4Bt-mal10-3_S220_1:0.00000100000050002909):0.00000100000050002909):0.00000100000050002909,6H…
(1Bd-fem4-2_S217_2:0.00000100000050002909,(2Bd-mal4-4_S218_1:0.00141799557290438302,(((((BoleaeF_1:0.00000100000050002909,BoleaeF_2:0.00000100000050002909):0.00000100000050002909,BoleaeM_2:0.00000100000050002909):0.00055757449327565006,BoleaeM_1:0.00155963495867683460):0.06710240884775170445,((3Bt-fem10-2_S219_1:0.00000100000050002909,(5Hy-fem9-8_S221_2:0.00212471580111467254,(((6Hy-mal9-14_S222_…
(((2Bd-mal4-4_S218_2:0.00000100000050002909,2Bd-mal4-4_S218_1:0.00000100000050002909):0.00000100000050002909,((3Bt-fem10-2_S219_1:0.00046130903704789326,(5Hy-fem9-8_S221_1:0.00000100000050002909,(6Hy-mal9-14_S222_1:0.00133537630115633695,((4Bt-mal10-3_S220_1:0.00000100000050002909,4Bt-mal10-3_S220_2:0.00000100000050002909):0.00000100000050002909,((5Hy-fem9-8_S221_2:0.00000100000050002909,6Hy-mal9…
((((BoleaeF_1:0.00000100000050002909,(BoleaeF_2:0.00133381521014107308,(BoleaeM_2:0.00000100000050002909,BoleaeM_1:0.00000100000050002909):0.00000100000050002909):0.00053158185356310609):0.05804832947335702292,(((((((3Bt-fem10-2_S219_1:0.00026566150638737034,5Hy-fem9-8_S221_1:0.00026553161002488711):0.00000100000050002909,5Hy-fem9-8_S221_2:0.00026579547956993187):0.00000100000050002909,6Hy-mal9-1…
(1Bd-fem4-2_S217_2:0.00000100000050002909,(2Bd-mal4-4_S218_1:0.00152955465350607871,(2Bd-mal4-4_S218_2:0.00101226833041892961,((3Bt-fem10-2_S219_1:0.00105461615945423018,(5Hy-fem9-8_S221_1:0.00050933440680410761,((4Bt-mal10-3_S220_1:0.00000100000050002909,6Hy-mal9-14_S222_1:0.00000100000050002909):0.00000100000050002909,(5Hy-fem9-8_S221_2:0.00000100000050002909,(3Bt-fem10-2_S219_2:0.0025507168346…
(1Bd-fem4-2_S217_2:0.00000100000050002909,(2Bd-mal4-4_S218_1:0.00074053390642212858,(2Bd-mal4-4_S218_2:0.00119655390407250061,(((3Bt-fem10-2_S219_2:0.00055175633315088755,3Bt-fem10-2_S219_1:0.00053614981691584311):0.00055172822885254599,(5Hy-fem9-8_S221_1:0.00034366858559274470,(6Hy-mal9-14_S222_1:0.00000100000050002909,(5Hy-fem9-8_S221_2:0.00126793296781723807,(6Hy-mal9-14_S222_2:0.0001807734795…
(((((BoleaeF_1:0.00000100000050002909,((BoleaeM_2:0.00053886913497193281,BoleaeF_2:0.00000100000050002909):0.00053914109931032606,BoleaeM_1:0.00000100000050002909):0.00162038075888238080):0.03972141968407363194,((((4Bt-mal10-3_S220_1:0.00000100000050002909,6Hy-mal9-14_S222_1:0.00000100000050002909):0.00000100000050002909,4Bt-mal10-3_S220_2:0.00000100000050002909):0.00000100000050002909,5Hy-fem9-8…
(((2Bd-mal4-4_S218_1:0.00090860854243548681,2Bd-mal4-4_S218_2:0.00091099774896697110):0.00065705964461136796,(((BoleaeM_2:0.00180679653472851716,(BoleaeF_1:0.00090451920282143988,BoleaeF_2:0.00090324153371941030):0.00000100000050002909):0.00181103128084137083,BoleaeM_1:0.00000100000050002909):0.07908329695781118884,((5Hy-fem9-8_S221_2:0.00090461861631391802,((4Bt-mal10-3_S220_2:0.0000010000005000…
((((((((6Hy-mal9-14_S222_1:0.00000100000050002909,(5Hy-fem9-8_S221_2:0.00148121990930786206,((4Bt-mal10-3_S220_1:0.00000100000050002909,6Hy-mal9-14_S222_2:0.00000100000050002909):0.00000100000050002909,4Bt-mal10-3_S220_2:0.00000100000050002909):0.00000100000050002909):0.00445952047867464139):0.00601632518481211992,3Bt-fem10-2_S219_2:0.00454346898011367701):0.00445160280452178495,3Bt-fem10-2_S219_…
((((BoleaeF_2:0.00058064938862397027,(BoleaeM_2:0.00000100000050002909,(BoleaeF_1:0.00171937548056333477,BoleaeM_1:0.00000100000050002909):0.00085714284149239928):0.00200500995432129677):0.07865369238702225874,((5Hy-fem9-8_S221_1:0.00000100000050002909,6Hy-mal9-14_S222_1:0.00000100000050002909):0.00335269207740926129,((6Hy-mal9-14_S222_2:0.00000100000050002909,5Hy-fem9-8_S221_2:0.0000010000005000…
((((BoleaeM_2:0.00000100000050002909,((BoleaeF_2:0.00000100000050002909,BoleaeF_1:0.00000100000050002909):0.00000100000050002909,BoleaeM_1:0.00000100000050002909):0.00000100000050002909):0.04472598419293147276,((((((5Hy-fem9-8_S221_1:0.00000100000050002909,5Hy-fem9-8_S221_2:0.00000100000050002909):0.00000100000050002909,6Hy-mal9-14_S222_1:0.00000100000050002909):0.00000100000050002909,4Bt-mal10-3…
(2Bd-mal4-4_S218_1:0.00000100000050002909,((((((BoleaeF_1:0.00000100000050002909,BoleaeM_1:0.00000100000050002909):0.00000100000050002909,BoleaeF_2:0.00000100000050002909):0.00000100000050002909,BoleaeM_2:0.00000100000050002909):0.07740712983123597402,(3Bt-fem10-2_S219_2:0.00000100000050002909,((3Bt-fem10-2_S219_1:0.00000100000050002909,4Bt-mal10-3_S220_1:0.00000100000050002909):0.000001000000500…
((2Bd-mal4-4_S218_1:0.00169781305353856535,(((BoleaeF_2:0.00146281150996250826,(BoleaeM_2:0.00000100000050002909,(BoleaeF_1:0.00000100000050002909,BoleaeM_1:0.00000100000050002909):0.01023979374970117838):0.00194510162813775218):0.07819617945212564702,(((3Bt-fem10-2_S219_2:0.00000100000050002909,4Bt-mal10-3_S220_2:0.00000100000050002909):0.00167663360860703312,(6Hy-mal9-14_S222_1:0.00000100000050…
((2Bd-mal4-4_S218_1:0.00000100000050002909,2Bd-mal4-4_S218_2:0.00000100000050002909):0.00000100000050002909,(1Bd-fem4-2_S217_2:0.00076057807632075693,(((BoleaeF_1:0.00000100000050002909,(BoleaeF_2:0.00000100000050002909,BoleaeM_2:0.00000100000050002909):0.00000100000050002909):0.00000100000050002909,BoleaeM_1:0.00000100000050002909):0.06823765229649030040,(3Bt-fem10-2_S219_1:0.0000010000005000290…
((1Bd-fem4-2_S217_2:0.00000100000050002909,(2Bd-mal4-4_S218_2:0.00137713421619553751,((BoleaeM_1:0.00000100000050002909,((BoleaeF_2:0.00000100000050002909,BoleaeM_2:0.00000100000050002909):0.00144111878340603202,BoleaeF_1:0.00000100000050002909):0.00144369143507855043):0.05016156233450982938,(((((3Bt-fem10-2_S219_1:0.00000100000050002909,6Hy-mal9-14_S222_1:0.00000100000050002909):0.00000100000050…
(2Bd-mal4-4_S218_1:0.00000100000050002909,(((((BoleaeF_2:0.00000100000050002909,BoleaeM_2:0.00251920532552957384):0.00150748010757937863,BoleaeF_1:0.00000100000050002909):0.00159506432559199411,BoleaeM_1:0.00041713439045546282):0.04908614604616012150,(((3Bt-fem10-2_S219_1:0.00000100000050002909,(6Hy-mal9-14_S222_1:0.00000100000050002909,(5Hy-fem9-8_S221_1:0.00000100000050002909,((6Hy-mal9-14_S222…
((((BoleaeM_1:0.00000100000050002909,((BoleaeM_2:0.00041846359296490666,BoleaeF_2:0.00000100000050002909):0.00000100000050002909,BoleaeF_1:0.00041758164520839120):0.00125878358773353054):0.07886885453333583595,((((5Hy-fem9-8_S221_2:0.00000100000050002909,((6Hy-mal9-14_S222_1:0.00000100000050002909,(3Bt-fem10-2_S219_2:0.00000100000050002909,6Hy-mal9-14_S222_2:0.00000100000050002909):0.000001000000…
((((((BoleaeM_2:0.00000100000050002909,BoleaeF_2:0.00000100000050002909):0.00180177830103278743,(BoleaeM_1:0.00127866919814754445,BoleaeF_1:0.00000100000050002909):0.00141928963051026098):0.10643534208812788222,(5Hy-fem9-8_S221_1:0.00077789534126023613,(((((4Bt-mal10-3_S220_2:0.00000100000050002909,5Hy-fem9-8_S221_2:0.00000100000050002909):0.00000100000050002909,(3Bt-fem10-2_S219_2:0.000001000000…
(((((((5Hy-fem9-8_S221_1:0.00000100000050002909,4Bt-mal10-3_S220_2:0.00000100000050002909):0.00000100000050002909,3Bt-fem10-2_S219_2:0.00000100000050002909):0.00000100000050002909,4Bt-mal10-3_S220_1:0.00000100000050002909):0.00000100000050002909,((5Hy-fem9-8_S221_2:0.00000100000050002909,3Bt-fem10-2_S219_1:0.00000100000050002909):0.00000100000050002909,6Hy-mal9-14_S222_2:0.00000100000050002909):0…
((1Bd-fem4-2_S217_2:0.00366219378176506306,((5Hy-fem9-8_S221_1:0.00000100000050002909,((((4Bt-mal10-3_S220_1:0.00000100000050002909,6Hy-mal9-14_S222_2:0.00000100000050002909):0.00000100000050002909,4Bt-mal10-3_S220_2:0.00000100000050002909):0.00000100000050002909,5Hy-fem9-8_S221_2:0.00000100000050002909):0.00000100000050002909,((3Bt-fem10-2_S219_2:0.00000100000050002909,3Bt-fem10-2_S219_1:0.00000…
((2Bd-mal4-4_S218_2:0.00000100000050002909,((6Hy-mal9-14_S222_1:0.00000100000050002909,(((3Bt-fem10-2_S219_2:0.00000100000050002909,((4Bt-mal10-3_S220_1:0.00000100000050002909,(6Hy-mal9-14_S222_2:0.00000100000050002909,5Hy-fem9-8_S221_1:0.00000100000050002909):0.00000100000050002909):0.00000100000050002909,4Bt-mal10-3_S220_2:0.00000100000050002909):0.00000100000050002909):0.00000100000050002909,3…
((1Bd-fem4-2_S217_2:0.00545478318156616005,(2Bd-mal4-4_S218_2:0.00000100000050002909,2Bd-mal4-4_S218_1:0.00000100000050002909):0.00000100000050002909):0.00232955388969386919,((6Hy-mal9-14_S222_1:0.00000100000050002909,((3Bt-fem10-2_S219_2:0.00000100000050002909,3Bt-fem10-2_S219_1:0.00000100000050002909):0.00077151150412273694,(5Hy-fem9-8_S221_1:0.00000100000050002909,(4Bt-mal10-3_S220_1:0.0000010…
((1Bd-fem4-2_S217_2:0.00200984226937139321,(2Bd-mal4-4_S218_1:0.00000100000050002909,2Bd-mal4-4_S218_2:0.00000100000050002909):0.00000100000050002909):0.00000100000050002909,((6Hy-mal9-14_S222_1:0.00200564532710290327,(5Hy-fem9-8_S221_2:0.00000100000050002909,(((5Hy-fem9-8_S221_1:0.00000100000050002909,3Bt-fem10-2_S219_1:0.00000100000050002909):0.00000100000050002909,(4Bt-mal10-3_S220_1:0.0000010…
((((BoleaeF_2:0.00000100000050002909,BoleaeM_2:0.00000100000050002909):0.00063087092951515252,(BoleaeF_1:0.00000100000050002909,BoleaeM_1:0.00000100000050002909):0.00120189820769395629):0.04871459148496673497,(5Hy-fem9-8_S221_1:0.00000100000050002909,(6Hy-mal9-14_S222_1:0.00000100000050002909,((3Bt-fem10-2_S219_1:0.00000100000050002909,3Bt-fem10-2_S219_2:0.00000100000050002909):0.0024688645893335…
(((2Bd-mal4-4_S218_1:0.00000100000050002909,2Bd-mal4-4_S218_2:0.00000100000050002909):0.00000100000050002909,1Bd-fem4-2_S217_2:0.00116399355233226510):0.00230231003812318659,(((5Hy-fem9-8_S221_1:0.00000100000050002909,((5Hy-fem9-8_S221_2:0.00115123240716190583,((4Bt-mal10-3_S220_1:0.00000100000050002909,6Hy-mal9-14_S222_2:0.00000100000050002909):0.00000100000050002909,4Bt-mal10-3_S220_2:0.0000010…
((2Bd-mal4-4_S218_2:0.00000100000050002909,2Bd-mal4-4_S218_1:0.00000100000050002909):0.00000100000050002909,(1Bd-fem4-2_S217_2:0.00561499733181776428,((5Hy-fem9-8_S221_1:0.00000100000050002909,(((((4Bt-mal10-3_S220_1:0.00000100000050002909,4Bt-mal10-3_S220_2:0.00000100000050002909):0.00000100000050002909,6Hy-mal9-14_S222_2:0.00000100000050002909):0.00000100000050002909,5Hy-fem9-8_S221_2:0.0000010…
((((((((6Hy-mal9-14_S222_1:0.00000100000050002909,5Hy-fem9-8_S221_1:0.00000100000050002909):0.00000100000050002909,(3Bt-fem10-2_S219_2:0.00000100000050002909,3Bt-fem10-2_S219_1:0.00000100000050002909):0.00000100000050002909):0.00000100000050002909,(5Hy-fem9-8_S221_2:0.00000100000050002909,(4Bt-mal10-3_S220_2:0.00000100000050002909,4Bt-mal10-3_S220_1:0.00000100000050002909):0.00000100000050002909)…
((((((((6Hy-mal9-14_S222_1:0.00000100000050002909,5Hy-fem9-8_S221_2:0.00000100000050002909):0.00000100000050002909,5Hy-fem9-8_S221_1:0.00000100000050002909):0.00108247996804041293,6Hy-mal9-14_S222_2:0.00000100000050002909):0.00219810355900935820,(3Bt-fem10-2_S219_1:0.00000100000050002909,(3Bt-fem10-2_S219_2:0.00108232513836642344,(4Bt-mal10-3_S220_2:0.00000100000050002909,4Bt-mal10-3_S220_1:0.000…
(((2Bd-mal4-4_S218_2:0.00000100000050002909,1Bd-fem4-2_S217_2:0.00000100000050002909):0.00000100000050002909,2Bd-mal4-4_S218_1:0.00000100000050002909):0.00000100000050002909,((((5Hy-fem9-8_S221_2:0.00000100000050002909,3Bt-fem10-2_S219_1:0.00000100000050002909):0.00000100000050002909,(6Hy-mal9-14_S222_1:0.00000100000050002909,3Bt-fem10-2_S219_2:0.00000100000050002909):0.00000100000050002909):0.00…
(1Bd-fem4-2_S217_2:0.00000100000050002909,(((((BoleaeF_2:0.00000100000050002909,BoleaeM_2:0.00000100000050002909):0.00713430762155937460,(BoleaeF_1:0.00000100000050002909,BoleaeM_1:0.00000100000050002909):0.00000100000050002909):0.06264739044173740778,(3Bt-fem10-2_S219_1:0.00000100000050002909,(3Bt-fem10-2_S219_2:0.00117679605440131128,((5Hy-fem9-8_S221_1:0.00117700276349646149,(6Hy-mal9-14_S222_…
(((BoleaeF_1:0.00286661757459134468,((BoleaeM_2:0.00000100000050002909,BoleaeM_1:0.00026947258311916394):0.00502193025193085896,BoleaeF_2:0.00407860246561145452):0.00134464604460647662):0.07532905746712784123,(4Bt-mal10-3_S220_1:0.00184681169847242710,(((4Bt-mal10-3_S220_2:0.00972145409136234914,3Bt-fem10-2_S219_2:0.00000100000050002909):0.00797387621904981601,(((5Hy-fem9-8_S221_2:0.0000010000005…
(2Bd-mal4-4_S218_1:0.00140533565486454233,(((BoleaeF_1:0.00150083622231590805,(BoleaeF_2:0.00649416761075986837,(BoleaeM_2:0.00000100000050002909,BoleaeM_1:0.00062823647269610460):0.00637617134974044399):0.00238418158533905975):0.10052102918911466622,(4Bt-mal10-3_S220_1:0.00452246228327891475,(3Bt-fem10-2_S219_1:0.00066326970696911148,(((3Bt-fem10-2_S219_2:0.00000100000050002909,4Bt-mal10-3_S220_…
(2Bd-mal4-4_S218_1:0.00000100000050002909,((((BoleaeM_1:0.00153234961659851629,BoleaeM_2:0.00235326465117160653):0.00251987235302664160,(BoleaeF_2:0.00666114872311105236,BoleaeF_1:0.00525828045827111002):0.00137155232085363647):0.05452617107183824890,(4Bt-mal10-3_S220_1:0.00192675947891676703,((((6Hy-mal9-14_S222_2:0.00000100000050002909,(4Bt-mal10-3_S220_2:0.00334105441210897974,3Bt-fem10-2_S219…
(((((BoleaeM_1:0.00251129988744133162,BoleaeM_2:0.00000100000050002909):0.00302054915871292299,BoleaeF_2:0.00253084848515380606):0.00365654035344160433,BoleaeF_1:0.00197817207244271615):0.07503038433819281261,(((((5Hy-fem9-8_S221_2:0.00000100000050002909,(3Bt-fem10-2_S219_2:0.00716586891090769968,6Hy-mal9-14_S222_2:0.00244375651856284072):0.00512097756383358711):0.00099033123685562724,5Hy-fem9-8_…
(((((BoleaeM_1:0.00000100000050002909,BoleaeM_2:0.00000100000050002909):0.00000100000050002909,(BoleaeF_2:0.00675271995825625637,BoleaeF_1:0.00256912331708173238):0.00101385098794003203):0.09457438600500177317,(((((6Hy-mal9-14_S222_1:0.00000100000050002909,6Hy-mal9-14_S222_2:0.00000100000050002909):0.00000100000050002909,(5Hy-fem9-8_S221_1:0.00050823252582186073,(3Bt-fem10-2_S219_2:0.002552990948…
(((2Bd-mal4-4_S218_2:0.00000100000050002909,1Bd-fem4-2_S217_2:0.00347545068467575375):0.00038229852048944494,2Bd-mal4-4_S218_1:0.00000100000050002909):0.00740794969023629308,(((4Bt-mal10-3_S220_1:0.00195080108514625447,((3Bt-fem10-2_S219_2:0.00000100000050002909,3Bt-fem10-2_S219_1:0.00000100000050002909):0.00000100000050002909,4Bt-mal10-3_S220_2:0.00347680728578208609):0.00192921203852372677):0.0…
((2Bd-mal4-4_S218_2:0.00325977898228048141,(1Bd-fem4-2_S217_2:0.00000100000050002909,2Bd-mal4-4_S218_1:0.00000100000050002909):0.00000100000050002909):0.00000100000050002909,((BoleaeF_1:0.00280911019100090614,(BoleaeF_2:0.00330240606729687372,(BoleaeM_2:0.00000100000050002909,BoleaeM_1:0.00000100000050002909):0.00000100000050002909):0.00377536322598644820):0.02949774075628258663,((((3Bt-fem10-2_S…
(((BoleaeF_1:0.00163091548566510116,(BoleaeF_2:0.00395259511585442126,(BoleaeM_2:0.00000100000050002909,BoleaeM_1:0.00000100000050002909):0.00000100000050002909):0.00312468542668808621):0.09834968282796326122,(4Bt-mal10-3_S220_1:0.00000100000050002909,((3Bt-fem10-2_S219_1:0.00000100000050002909,(4Bt-mal10-3_S220_2:0.00316708302441380497,3Bt-fem10-2_S219_2:0.00077679584281081446):0.000790824137306…
(((((BoleaeM_1:0.00000100000050002909,BoleaeM_2:0.00000100000050002909):0.00000100000050002909,BoleaeF_1:0.00000100000050002909):0.00000100000050002909,BoleaeF_2:0.00063902855429171261):0.07183998892700885208,((3Bt-fem10-2_S219_1:0.00000100000050002909,(5Hy-fem9-8_S221_1:0.00000100000050002909,((5Hy-fem9-8_S221_2:0.00000100000050002909,(6Hy-mal9-14_S222_2:0.00000100000050002909,4Bt-mal10-3_S220_2…
((((BoleaeM_2:0.00000100000050002909,BoleaeF_1:0.00000100000050002909):0.00000100000050002909,(BoleaeM_1:0.00000100000050002909,BoleaeF_2:0.00000100000050002909):0.00000100000050002909):0.12553230007046745076,(1Bd-fem4-2_S217_2:0.00594361820027605389,2Bd-mal4-4_S218_2:0.00509419180389238287):0.01568938206358944792):0.00000100000050002909,(((6Hy-mal9-14_S222_1:0.00000100000050002909,4Bt-mal10-3_S2…
(((2Bd-mal4-4_S218_2:0.01158877576615243050,1Bd-fem4-2_S217_2:0.01048020336139066262):0.00225820877695770590,((((3Bt-fem10-2_S219_1:0.00000100000050002909,3Bt-fem10-2_S219_2:0.00000100000050002909):0.00568254116346709678,((5Hy-fem9-8_S221_2:0.00000100000050002909,6Hy-mal9-14_S222_2:0.00223147169215798117):0.00336269136394867383,(4Bt-mal10-3_S220_1:0.00000100000050002909,4Bt-mal10-3_S220_2:0.00000…
((1Bd-fem4-2_S217_2:0.00235492058486863869,2Bd-mal4-4_S218_2:0.00358987101379493710):0.00598630697015272838,(2Bd-mal4-4_S218_1:0.00058896628318589781,((5Hy-fem9-8_S221_1:0.00058858496461342046,((6Hy-mal9-14_S222_1:0.00000100000050002909,(3Bt-fem10-2_S219_2:0.00000100000050002909,3Bt-fem10-2_S219_1:0.00000100000050002909):0.00414273226593190897):0.00058906770655987070,((5Hy-fem9-8_S221_2:0.0005892…
(((((3Bt-fem10-2_S219_1:0.00000100000050002909,3Bt-fem10-2_S219_2:0.00000100000050002909):0.00924804702693469635,5Hy-fem9-8_S221_1:0.00000100000050002909):0.00000100000050002909,(((4Bt-mal10-3_S220_2:0.00000100000050002909,6Hy-mal9-14_S222_1:0.00000100000050002909):0.00000100000050002909,(4Bt-mal10-3_S220_1:0.00000100000050002909,6Hy-mal9-14_S222_2:0.00000100000050002909):0.00000100000050002909):…
(((((3Bt-fem10-2_S219_1:0.00000100000050002909,3Bt-fem10-2_S219_2:0.00023651147915962150):0.00722542527537818353,(5Hy-fem9-8_S221_1:0.00000100000050002909,(4Bt-mal10-3_S220_1:0.00000100000050002909,((4Bt-mal10-3_S220_2:0.00000100000050002909,(6Hy-mal9-14_S222_2:0.00023635156269437592,5Hy-fem9-8_S221_2:0.00047298558801908024):0.00000100000050002909):0.00023637425237238853,6Hy-mal9-14_S222_1:0.0002…
((((3Bt-fem10-2_S219_2:0.00000100000050002909,3Bt-fem10-2_S219_1:0.00000100000050002909):0.00516014387311041454,(4Bt-mal10-3_S220_1:0.00000100000050002909,(((4Bt-mal10-3_S220_2:0.00000100000050002909,6Hy-mal9-14_S222_2:0.00000100000050002909):0.00000100000050002909,(5Hy-fem9-8_S221_1:0.00000100000050002909,5Hy-fem9-8_S221_2:0.00000100000050002909):0.00000100000050002909):0.00000100000050002909,6H…
((((BoleaeF_2:0.00000100000050002909,BoleaeM_1:0.00000100000050002909):0.00000100000050002909,(BoleaeF_1:0.00000100000050002909,BoleaeM_2:0.00000100000050002909):0.00000100000050002909):0.06472282485166727661,(((4Bt-mal10-3_S220_1:0.00000100000050002909,((6Hy-mal9-14_S222_2:0.00000100000050002909,(5Hy-fem9-8_S221_2:0.00000100000050002909,5Hy-fem9-8_S221_1:0.00000100000050002909):0.000001000000500…
(2Bd-mal4-4_S218_1:0.00000100000050002909,((((BoleaeF_1:0.00000100000050002909,(BoleaeF_2:0.00000100000050002909,BoleaeM_1:0.00000100000050002909):0.00000100000050002909):0.00000100000050002909,BoleaeM_2:0.00000100000050002909):0.06626714625351855237,((3Bt-fem10-2_S219_1:0.00000100000050002909,3Bt-fem10-2_S219_2:0.00000100000050002909):0.00200137789207342114,(6Hy-mal9-14_S222_2:0.0000010000005000…
(((6Hy-mal9-14_S222_1:0.00000100000050002909,(6Hy-mal9-14_S222_2:0.00030532424683190018,((4Bt-mal10-3_S220_1:0.00000100000050002909,(5Hy-fem9-8_S221_1:0.00000100000050002909,4Bt-mal10-3_S220_2:0.00000100000050002909):0.00000100000050002909):0.00000100000050002909,((3Bt-fem10-2_S219_2:0.00000100000050002909,3Bt-fem10-2_S219_1:0.00000100000050002909):0.00434119384665338209,5Hy-fem9-8_S221_2:0.00000…
(2Bd-mal4-4_S218_1:0.00000100000050002909,(((((BoleaeM_2:0.00000100000050002909,BoleaeF_1:0.00000100000050002909):0.00000100000050002909,BoleaeM_1:0.00000100000050002909):0.00000100000050002909,BoleaeF_2:0.00074657734478543708):0.03877362612046558743,(5Hy-fem9-8_S221_1:0.00000100000050002909,(6Hy-mal9-14_S222_2:0.00225797400118391174,((((4Bt-mal10-3_S220_1:0.00000100000050002909,3Bt-fem10-2_S219_…
(((((3Bt-fem10-2_S219_1:0.00048171543558870380,3Bt-fem10-2_S219_2:0.00300583893555950166):0.00507688821563185254,(((4Bt-mal10-3_S220_1:0.00000100000050002909,6Hy-mal9-14_S222_1:0.00036385388433453130):0.00058465198004002965,5Hy-fem9-8_S221_1:0.00069114354619129442):0.00054901004408230362,(6Hy-mal9-14_S222_2:0.00072694819800768766,(4Bt-mal10-3_S220_2:0.00000100000050002909,5Hy-fem9-8_S221_2:0.0003…
((2Bd-mal4-4_S218_1:0.00240801043299872491,((((BoleaeM_1:0.00000100000050002909,BoleaeF_1:0.00000100000050002909):0.00000100000050002909,BoleaeF_2:0.00000100000050002909):0.00000100000050002909,BoleaeM_2:0.00000100000050002909):0.09101968042025218586,((3Bt-fem10-2_S219_1:0.00000100000050002909,3Bt-fem10-2_S219_2:0.00000100000050002909):0.00649329218135260341,((((4Bt-mal10-3_S220_1:0.0000010000005…
(((2Bd-mal4-4_S218_2:0.00655914386277878670,2Bd-mal4-4_S218_1:0.00205335616176644149):0.00248994077890759636,(((BoleaeF_1:0.00000100000050002909,(BoleaeM_2:0.00406853951421701047,BoleaeF_2:0.00019840741395508649):0.00242166743299592618):0.00301728364116500124,BoleaeM_1:0.00104052962230876517):0.05106305200230749214,(4Bt-mal10-3_S220_1:0.00143823187317885983,(3Bt-fem10-2_S219_1:0.00060585181770300…
(((2Bd-mal4-4_S218_2:0.00159500654299446205,2Bd-mal4-4_S218_1:0.00634766441390957527):0.00309744612396459099,((BoleaeM_1:0.00000100000050002909,((BoleaeM_2:0.00000100000050002909,BoleaeF_2:0.00000100000050002909):0.00000100000050002909,BoleaeF_1:0.00000100000050002909):0.00000100000050002909):0.04721101645791542928,(((6Hy-mal9-14_S222_2:0.00000100000050002909,3Bt-fem10-2_S219_2:0.0000010000005000…
(1Bd-fem4-2_S217_2:0.00000100000050002909,((((((BoleaeF_1:0.00000100000050002909,BoleaeF_2:0.00000100000050002909):0.00000100000050002909,BoleaeM_2:0.00114782749638500637):0.00230302730548185381,BoleaeM_1:0.00000100000050002909):0.05754094514701742907,(4Bt-mal10-3_S220_1:0.00000100000050002909,((3Bt-fem10-2_S219_1:0.00000100000050002909,(4Bt-mal10-3_S220_2:0.00169963795085720844,(6Hy-mal9-14_S222…
((((BoleaeM_2:0.00000100000050002909,(BoleaeF_2:0.00000100000050002909,(BoleaeM_1:0.00000100000050002909,BoleaeF_1:0.00000100000050002909):0.00000100000050002909):0.00000100000050002909):0.03685516660712516435,2Bd-mal4-4_S218_2:0.00369444416193486771):0.00269658249729951222,(2Bd-mal4-4_S218_1:0.00811481092300656709,(4Bt-mal10-3_S220_1:0.00000100000050002909,((((6Hy-mal9-14_S222_2:0.00000100000050…
(1Bd-fem4-2_S217_2:0.00000100000050002909,(2Bd-mal4-4_S218_2:0.00856053297351231854,(2Bd-mal4-4_S218_1:0.00000100000050002909,((4Bt-mal10-3_S220_1:0.00288331874230907548,((((((3Bt-fem10-2_S219_2:0.00000100000050002909,6Hy-mal9-14_S222_1:0.00000100000050002909):0.00000100000050002909,3Bt-fem10-2_S219_1:0.00000100000050002909):0.00000100000050002909,5Hy-fem9-8_S221_2:0.00000100000050002909):0.00000…
(((((BoleaeM_1:0.00197648578866599410,((BoleaeM_2:0.00000100000050002909,BoleaeF_2:0.00000100000050002909):0.00000100000050002909,BoleaeF_1:0.00000100000050002909):0.00184553712499406627):0.05448624241184724104,(4Bt-mal10-3_S220_1:0.00061093908611276992,((4Bt-mal10-3_S220_2:0.00255491560933979091,((5Hy-fem9-8_S221_2:0.00000100000050002909,5Hy-fem9-8_S221_1:0.00000100000050002909):0.00000100000050…
(1Bd-fem4-2_S217_2:0.00000100000050002909,((((((BoleaeF_2:0.00000100000050002909,BoleaeF_1:0.00000100000050002909):0.00000100000050002909,BoleaeM_2:0.00000100000050002909):0.00180399856340474822,BoleaeM_1:0.00063169220201721621):0.04486517115044311860,(4Bt-mal10-3_S220_1:0.00000100000050002909,(4Bt-mal10-3_S220_2:0.00081151824569317252,(((((3Bt-fem10-2_S219_2:0.00000100000050002909,3Bt-fem10-2_S2…
((((BoleaeM_1:0.00000100000050002909,(BoleaeF_2:0.00000100000050002909,(BoleaeF_1:0.00000100000050002909,BoleaeM_2:0.00000100000050002909):0.00000100000050002909):0.00179636548841613096):0.06646268499504902338,(((5Hy-fem9-8_S221_2:0.00000100000050002909,((3Bt-fem10-2_S219_2:0.00000100000050002909,6Hy-mal9-14_S222_2:0.00000100000050002909):0.00000100000050002909,6Hy-mal9-14_S222_1:0.00000100000050…
(((2Bd-mal4-4_S218_2:0.00694304655058029883,2Bd-mal4-4_S218_1:0.00349742641391492196):0.00115853713515951862,(((BoleaeF_1:0.00000100000050002909,BoleaeM_1:0.00000100000050002909):0.00000100000050002909,(BoleaeM_2:0.00000100000050002909,BoleaeF_2:0.00000100000050002909):0.00035303387622404725):0.05328068326797714277,(3Bt-fem10-2_S219_1:0.00000100000050002909,(4Bt-mal10-3_S220_1:0.00141253662541762…
(((2Bd-mal4-4_S218_1:0.00412541341451992932,((((5Hy-fem9-8_S221_2:0.00000100000050002909,3Bt-fem10-2_S219_2:0.00000100000050002909):0.00000100000050002909,4Bt-mal10-3_S220_2:0.00583026575751612562):0.00386854455116770763,((3Bt-fem10-2_S219_1:0.00000100000050002909,(4Bt-mal10-3_S220_1:0.00192973995309000967,(6Hy-mal9-14_S222_1:0.00000100000050002909,6Hy-mal9-14_S222_2:0.00000100000050002909):0.001…
((2Bd-mal4-4_S218_2:0.00276507085135255584,(2Bd-mal4-4_S218_1:0.00164825681628452984,((BoleaeF_1:0.00055087069603519385,((BoleaeM_2:0.00055138701849901544,BoleaeF_2:0.00000100000050002909):0.00000100000050002909,BoleaeM_1:0.00000100000050002909):0.00000100000050002909):0.06690960919220377556,((6Hy-mal9-14_S222_1:0.00000100000050002909,(3Bt-fem10-2_S219_1:0.00055147333274620973,((4Bt-mal10-3_S220_…
(1Bd-fem4-2_S217_2:0.00000100000050002909,(2Bd-mal4-4_S218_2:0.00492503682905813273,(((4Bt-mal10-3_S220_1:0.00151119850139418707,(((((5Hy-fem9-8_S221_2:0.00000100000050002909,5Hy-fem9-8_S221_1:0.00000100000050002909):0.00000100000050002909,(6Hy-mal9-14_S222_2:0.00000100000050002909,3Bt-fem10-2_S219_2:0.00000100000050002909):0.00000100000050002909):0.00000100000050002909,6Hy-mal9-14_S222_1:0.00081…
((2Bd-mal4-4_S218_1:0.00320362219236123603,(2Bd-mal4-4_S218_2:0.00312320806035237776,((BoleaeM_2:0.00000100000050002909,(BoleaeM_1:0.00000100000050002909,(BoleaeF_2:0.00000100000050002909,BoleaeF_1:0.00000100000050002909):0.00000100000050002909):0.00000100000050002909):0.05222649532184781007,(4Bt-mal10-3_S220_2:0.00302049407316306922,(4Bt-mal10-3_S220_1:0.00000100000050002909,(((6Hy-mal9-14_S222_…
((((((BoleaeF_1:0.00069346608732830562,(BoleaeM_1:0.00000100000050002909,BoleaeM_2:0.00000100000050002909):0.00000100000050002909):0.00000100000050002909,BoleaeF_2:0.00069117722719416134):0.04543671789181336768,(((((5Hy-fem9-8_S221_2:0.00000100000050002909,3Bt-fem10-2_S219_2:0.00000100000050002909):0.00000100000050002909,(4Bt-mal10-3_S220_2:0.00000100000050002909,4Bt-mal10-3_S220_1:0.000001000000…
(1Bd-fem4-2_S217_2:0.00000100000050002909,((((((BoleaeF_1:0.00000100000050002909,BoleaeM_1:0.00000100000050002909):0.00000100000050002909,BoleaeF_2:0.00000100000050002909):0.00000100000050002909,BoleaeM_2:0.00000100000050002909):0.04390674020898328173,(((4Bt-mal10-3_S220_1:0.00136368026213030393,4Bt-mal10-3_S220_2:0.00000100000050002909):0.00136113770735092924,6Hy-mal9-14_S222_2:0.000001000000500…
((2Bd-mal4-4_S218_1:0.00000100000050002909,(((BoleaeF_1:0.00000100000050002909,(BoleaeF_2:0.00000100000050002909,BoleaeM_1:0.00000100000050002909):0.00000100000050002909):0.00000100000050002909,BoleaeM_2:0.00000100000050002909):0.05817489672224276931,((5Hy-fem9-8_S221_1:0.00000100000050002909,(3Bt-fem10-2_S219_1:0.00000100000050002909,3Bt-fem10-2_S219_2:0.00122130601705443286):0.00122336564470712…
(((((BoleaeM_2:0.00000100000050002909,BoleaeF_1:0.00000100000050002909):0.00000100000050002909,BoleaeF_2:0.00000100000050002909):0.00000100000050002909,BoleaeM_1:0.00091850473931486345):0.09682715921731356590,(4Bt-mal10-3_S220_1:0.00062669113223461548,(5Hy-fem9-8_S221_1:0.00045538002131165548,((3Bt-fem10-2_S219_2:0.00000100000050002909,6Hy-mal9-14_S222_1:0.00000100000050002909):0.0000010000005000…
((1Bd-fem4-2_S217_2:0.00000100000050002909,(2Bd-mal4-4_S218_2:0.00162760187112498834,((((BoleaeM_2:0.00000100000050002909,BoleaeF_2:0.00000100000050002909):0.00000100000050002909,BoleaeF_1:0.00000100000050002909):0.00000100000050002909,BoleaeM_1:0.00024170124689560103):0.07283778954520107873,(4Bt-mal10-3_S220_1:0.00124443864921587382,(5Hy-fem9-8_S221_1:0.00022635067110693882,(3Bt-fem10-2_S219_1:0…
((((BoleaeF_1:0.00000100000050002909,BoleaeM_1:0.00000100000050002909):0.00000100000050002909,(BoleaeM_2:0.00000100000050002909,BoleaeF_2:0.00000100000050002909):0.00120936302449536773):0.08612928210968941178,(4Bt-mal10-3_S220_2:0.00000100000050002909,(4Bt-mal10-3_S220_1:0.00122016935050195548,((6Hy-mal9-14_S222_2:0.00121840263205900620,5Hy-fem9-8_S221_2:0.00244270366627202589):0.0000010000005000…
((((BoleaeM_2:0.00000100000050002909,BoleaeF_1:0.00000100000050002909):0.00000100000050002909,(BoleaeF_2:0.00000100000050002909,BoleaeM_1:0.00000100000050002909):0.00000100000050002909):0.06260244748626990485,((((((6Hy-mal9-14_S222_1:0.00000100000050002909,(6Hy-mal9-14_S222_2:0.00000100000050002909,5Hy-fem9-8_S221_1:0.00000100000050002909):0.00000100000050002909):0.00000100000050002909,5Hy-fem9-8…
((((((BoleaeF_2:0.00044347781162160072,(BoleaeM_2:0.00000100000050002909,BoleaeM_1:0.00000100000050002909):0.00000100000050002909):0.00087636513670029165,BoleaeF_1:0.00045618235517459250):0.07215637369315246186,((3Bt-fem10-2_S219_1:0.00088800981969799539,((5Hy-fem9-8_S221_2:0.00000100000050002909,((4Bt-mal10-3_S220_1:0.00088790959380408748,6Hy-mal9-14_S222_1:0.00000100000050002909):0.000443343840…
(((4Bt-mal10-3_S220_1:0.00000100000050002909,(3Bt-fem10-2_S219_1:0.00115910139381236754,(3Bt-fem10-2_S219_2:0.00232285113522077155,((6Hy-mal9-14_S222_1:0.00000100000050002909,4Bt-mal10-3_S220_2:0.00000100000050002909):0.00000100000050002909,(5Hy-fem9-8_S221_1:0.00000100000050002909,(6Hy-mal9-14_S222_2:0.00000100000050002909,5Hy-fem9-8_S221_2:0.00000100000050002909):0.00000100000050002909):0.00000…
(((BoleaeM_1:0.00000100000050002909,((BoleaeM_2:0.00000100000050002909,BoleaeF_2:0.00000100000050002909):0.00000100000050002909,BoleaeF_1:0.00000100000050002909):0.00000100000050002909):0.05734287825120228804,(4Bt-mal10-3_S220_1:0.00038503158203876542,(3Bt-fem10-2_S219_1:0.00037951026607314063,((3Bt-fem10-2_S219_2:0.00214220213532127779,4Bt-mal10-3_S220_2:0.00067386095266829893):0.001770225942491…
(2Bd-mal4-4_S218_1:0.00000100000050002909,(((BoleaeM_2:0.00000100000050002909,((BoleaeM_1:0.00000100000050002909,BoleaeF_2:0.00000100000050002909):0.00000100000050002909,BoleaeF_1:0.00000100000050002909):0.00000100000050002909):0.02553782233761506953,(((4Bt-mal10-3_S220_2:0.00000100000050002909,3Bt-fem10-2_S219_2:0.00000100000050002909):0.00165719038447565206,5Hy-fem9-8_S221_2:0.00000100000050002…
((((BoleaeM_2:0.00000100000050002909,BoleaeF_2:0.00000100000050002909):0.00000100000050002909,(BoleaeF_1:0.00000100000050002909,BoleaeM_1:0.00000100000050002909):0.00000100000050002909):0.04679133982086903371,((((5Hy-fem9-8_S221_1:0.00000100000050002909,5Hy-fem9-8_S221_2:0.00093034264329241978):0.00093062149656819755,3Bt-fem10-2_S219_1:0.00000100000050002909):0.00093584537425902788,4Bt-mal10-3_S2…
(2Bd-mal4-4_S218_1:0.00000100000050002909,(1Bd-fem4-2_S217_2:0.00000100000050002909,(((5Hy-fem9-8_S221_1:0.00000100000050002909,(3Bt-fem10-2_S219_1:0.00000100000050002909,((5Hy-fem9-8_S221_2:0.00109108270971075604,3Bt-fem10-2_S219_2:0.00000100000050002909):0.00109164077148907082,((6Hy-mal9-14_S222_2:0.00000100000050002909,4Bt-mal10-3_S220_1:0.00000100000050002909):0.00000100000050002909,(4Bt-mal1…
(((BoleaeF_1:0.00000100000050002909,(BoleaeM_2:0.00000100000050002909,(BoleaeM_1:0.00000100000050002909,BoleaeF_2:0.00000100000050002909):0.00000100000050002909):0.00000100000050002909):0.03135498167336495112,((((5Hy-fem9-8_S221_2:0.00550185824923446823,3Bt-fem10-2_S219_1:0.00000100000050002909):0.00000100000050002909,(4Bt-mal10-3_S220_2:0.00273152062321745971,(6Hy-mal9-14_S222_1:0.00000100000050…
(2Bd-mal4-4_S218_1:0.00000100000050002909,(((((BoleaeF_1:0.00000100000050002909,BoleaeF_2:0.00000100000050002909):0.00000100000050002909,BoleaeM_2:0.00000100000050002909):0.00000100000050002909,BoleaeM_1:0.00000100000050002909):0.09612812734234109369,(((4Bt-mal10-3_S220_2:0.00000100000050002909,6Hy-mal9-14_S222_2:0.00000100000050002909):0.00000100000050002909,(6Hy-mal9-14_S222_1:0.000001000000500…
((((((5Hy-fem9-8_S221_2:0.00000100000050002909,(5Hy-fem9-8_S221_1:0.00000100000050002909,6Hy-mal9-14_S222_2:0.00000100000050002909):0.00000100000050002909):0.00000100000050002909,(6Hy-mal9-14_S222_1:0.00000100000050002909,(3Bt-fem10-2_S219_2:0.00000100000050002909,3Bt-fem10-2_S219_1:0.00000100000050002909):0.00000100000050002909):0.00000100000050002909):0.00000100000050002909,4Bt-mal10-3_S220_1:0…
(2Bd-mal4-4_S218_1:0.00000100000050002909,((2Bd-mal4-4_S218_2:0.00000100000050002909,((((BoleaeM_2:0.00000100000050002909,BoleaeM_1:0.00000100000050002909):0.00000100000050002909,(BoleaeF_2:0.00000100000050002909,BoleaeF_1:0.00000100000050002909):0.00000100000050002909):0.11660228350630846839,((((4Bt-mal10-3_S220_2:0.00000100000050002909,6Hy-mal9-14_S222_2:0.00000100000050002909):0.00000100000050…
(((BoleaeM_2:0.00000100000050002909,(BoleaeF_1:0.00000100000050002909,(BoleaeF_2:0.00000100000050002909,BoleaeM_1:0.00000100000050002909):0.00000100000050002909):0.00000100000050002909):0.07344395695752600761,((4Bt-mal10-3_S220_2:0.00000100000050002909,6Hy-mal9-14_S222_2:0.00000100000050002909):0.00160176761490816999,((6Hy-mal9-14_S222_1:0.00000100000050002909,(3Bt-fem10-2_S219_1:0.00000100000050…
(((2Bd-mal4-4_S218_2:0.00053110309433564693,1Bd-fem4-2_S217_2:0.00000100000050002909):0.00269626304954055564,(((BoleaeF_1:0.00000100000050002909,BoleaeM_1:0.00000100000050002909):0.00108597093973639191,(BoleaeM_2:0.00000100000050002909,BoleaeF_2:0.00000100000050002909):0.00269805674741860260):0.06340697484737013723,(5Hy-fem9-8_S221_1:0.00000100000050002909,(3Bt-fem10-2_S219_1:0.000001000000500029…
(((((BoleaeF_2:0.00000100000050002909,BoleaeM_2:0.00121340507924244559):0.00137282807011166992,(BoleaeM_1:0.00000100000050002909,BoleaeF_1:0.00000100000050002909):0.00169308550602342129):0.07111103719549656532,((((3Bt-fem10-2_S219_1:0.00060817503871871397,4Bt-mal10-3_S220_1:0.00121848049192966094):0.00000100000050002909,((6Hy-mal9-14_S222_2:0.00000100000050002909,5Hy-fem9-8_S221_2:0.0000010000005…
(2Bd-mal4-4_S218_1:0.00000100000050002909,((2Bd-mal4-4_S218_2:0.00000100000050002909,1Bd-fem4-2_S217_2:0.00000100000050002909):0.00310057527956199720,(((5Hy-fem9-8_S221_1:0.00101190269275409331,(4Bt-mal10-3_S220_1:0.00046934655489296398,((5Hy-fem9-8_S221_2:0.00050306443410563339,6Hy-mal9-14_S222_2:0.00149261145104767601):0.00149575059409564888,((3Bt-fem10-2_S219_2:0.00050367655606553942,4Bt-mal10…
(2Bd-mal4-4_S218_1:0.00000100000050002909,((((6Hy-mal9-14_S222_1:0.00000100000050002909,5Hy-fem9-8_S221_1:0.00000100000050002909):0.00000100000050002909,(((3Bt-fem10-2_S219_2:0.00000100000050002909,5Hy-fem9-8_S221_2:0.00087987902172571159):0.00087979494145453015,(4Bt-mal10-3_S220_1:0.00000100000050002909,3Bt-fem10-2_S219_1:0.00000100000050002909):0.00000100000050002909):0.00000100000050002909,(6H…
(((((BoleaeF_2:0.00000100000050002909,BoleaeM_2:0.00000100000050002909):0.00168128276326127892,(BoleaeM_1:0.00000100000050002909,BoleaeF_1:0.00000100000050002909):0.00000100000050002909):0.03661813382823563001,(((5Hy-fem9-8_S221_2:0.00000100000050002909,4Bt-mal10-3_S220_1:0.00000100000050002909):0.00000100000050002909,5Hy-fem9-8_S221_1:0.00000100000050002909):0.00000100000050002909,(((3Bt-fem10-2…
((2Bd-mal4-4_S218_2:0.00089476826628689021,1Bd-fem4-2_S217_2:0.00180254647791663696):0.00269689798901540578,((((BoleaeM_2:0.00000100000050002909,BoleaeF_2:0.00000100000050002909):0.00097546241251459233,(BoleaeF_1:0.00000100000050002909,BoleaeM_1:0.00089532580396065671):0.00171904445219442739):0.07560667124288367180,((3Bt-fem10-2_S219_2:0.00000100000050002909,4Bt-mal10-3_S220_2:0.00000100000050002…
(((2Bd-mal4-4_S218_2:0.00128780715703889705,1Bd-fem4-2_S217_2:0.00000100000050002909):0.00258011262714902875,2Bd-mal4-4_S218_1:0.00000100000050002909):0.00198988485635952965,(((3Bt-fem10-2_S219_2:0.00000100000050002909,6Hy-mal9-14_S222_2:0.00000100000050002909):0.00064166206062039812,(4Bt-mal10-3_S220_2:0.00258469505241331774,((6Hy-mal9-14_S222_1:0.00064235915028870575,(3Bt-fem10-2_S219_1:0.00064…
((((BoleaeF_1:0.00000100000050002909,BoleaeM_1:0.00000100000050002909):0.00148416914035520101,(BoleaeM_2:0.00000100000050002909,BoleaeF_2:0.00000100000050002909):0.00045153103060035170):0.05822423776686837249,(4Bt-mal10-3_S220_1:0.00038420903723909353,(5Hy-fem9-8_S221_1:0.00000100000050002909,(3Bt-fem10-2_S219_1:0.00000100000050002909,((4Bt-mal10-3_S220_2:0.00038370665944714494,((6Hy-mal9-14_S222…
(2Bd-mal4-4_S218_1:0.00237643022622173851,((((BoleaeF_2:0.00000100000050002909,BoleaeM_2:0.00000100000050002909):0.00071308119289423559,(BoleaeF_1:0.00000100000050002909,BoleaeM_1:0.00000100000050002909):0.00000100000050002909):0.09127786656732565784,(5Hy-fem9-8_S221_1:0.00058706318902217842,((3Bt-fem10-2_S219_1:0.00000100000050002909,4Bt-mal10-3_S220_1:0.00000100000050002909):0.00277954786899547…
((1Bd-fem4-2_S217_2:0.00000100000050002909,(2Bd-mal4-4_S218_2:0.00194203934420311133,((BoleaeF_1:0.00195969756524872743,(BoleaeF_2:0.00195930436056529446,(BoleaeM_1:0.00000100000050002909,BoleaeM_2:0.00000100000050002909):0.00000100000050002909):0.00000100000050002909):0.04141236674756784697,(((4Bt-mal10-3_S220_1:0.00000100000050002909,3Bt-fem10-2_S219_1:0.00000100000050002909):0.0019269018456613…
(((((3Bt-fem10-2_S219_2:0.00000100000050002909,4Bt-mal10-3_S220_2:0.00000100000050002909):0.00233425298012786145,((6Hy-mal9-14_S222_1:0.00000100000050002909,(4Bt-mal10-3_S220_1:0.00000100000050002909,(3Bt-fem10-2_S219_1:0.00000100000050002909,(6Hy-mal9-14_S222_2:0.00000100000050002909,5Hy-fem9-8_S221_2:0.00000100000050002909):0.00000100000050002909):0.00000100000050002909):0.00000100000050002909)…
((2Bd-mal4-4_S218_2:0.00435625071198381206,(2Bd-mal4-4_S218_1:0.00150857940548375954,((BoleaeM_1:0.00000100000050002909,(BoleaeM_2:0.00278568814799290366,(BoleaeF_2:0.00000100000050002909,BoleaeF_1:0.00000100000050002909):0.00000100000050002909):0.00351551653871250104):0.08112466856948735705,((4Bt-mal10-3_S220_2:0.00000100000050002909,4Bt-mal10-3_S220_1:0.00000100000050002909):0.00561739945572578…
(1Bd-fem4-2_S217_2:0.00000100000050002909,(((((BoleaeM_2:0.00000100000050002909,BoleaeF_1:0.00000100000050002909):0.00000100000050002909,BoleaeF_2:0.00000100000050002909):0.00000100000050002909,BoleaeM_1:0.00225890397935649134):0.08140350688695872916,((4Bt-mal10-3_S220_1:0.00000100000050002909,4Bt-mal10-3_S220_2:0.00000100000050002909):0.00214106176182204608,((3Bt-fem10-2_S219_1:0.000001000000500…
((2Bd-mal4-4_S218_2:0.00660714510635017262,(2Bd-mal4-4_S218_1:0.00246886350868001517,((((BoleaeM_2:0.00000100000050002909,BoleaeF_1:0.00000100000050002909):0.00000100000050002909,BoleaeF_2:0.00000100000050002909):0.00201335324842103359,BoleaeM_1:0.00000100000050002909):0.05769341586496850444,((4Bt-mal10-3_S220_1:0.00000100000050002909,4Bt-mal10-3_S220_2:0.00000100000050002909):0.00191444803261550…
(((2Bd-mal4-4_S218_2:0.00641938439443705960,2Bd-mal4-4_S218_1:0.00445787861913576021):0.00221416351758820700,(((BoleaeM_2:0.00088552816245737840,(BoleaeF_1:0.00000100000050002909,BoleaeF_2:0.00000100000050002909):0.00000100000050002909):0.00177185468834776074,BoleaeM_1:0.00000100000050002909):0.04776927818983559698,((4Bt-mal10-3_S220_2:0.00000100000050002909,4Bt-mal10-3_S220_1:0.00000100000050002…
((((BoleaeM_1:0.00000100000050002909,(BoleaeF_1:0.00104092488465537037,(BoleaeM_2:0.00051974031628151788,BoleaeF_2:0.00051973913352490106):0.00000100000050002909):0.00051921883855742153):0.07882356476950945490,((4Bt-mal10-3_S220_2:0.00000100000050002909,4Bt-mal10-3_S220_1:0.00025809044850350424):0.00434819914415596719,((6Hy-mal9-14_S222_1:0.00000100000050002909,((3Bt-fem10-2_S219_1:0.000001000000…
(1Bd-fem4-2_S217_2:0.00000100000050002909,((((5Hy-fem9-8_S221_1:0.00180585246865689014,5Hy-fem9-8_S221_2:0.00592627137337814469):0.00797943001106859312,((((3Bt-fem10-2_S219_2:0.00000100000050002909,3Bt-fem10-2_S219_1:0.00000100000050002909):0.00000100000050002909,6Hy-mal9-14_S222_2:0.00000100000050002909):0.00329033353236565535,6Hy-mal9-14_S222_1:0.00000100000050002909):0.01089025454180973795,(4B…
((((((BoleaeF_1:0.00000100000050002909,BoleaeM_1:0.00000100000050002909):0.00000100000050002909,(BoleaeF_2:0.00000100000050002909,BoleaeM_2:0.00000100000050002909):0.00000100000050002909):0.07281882834679524741,((((3Bt-fem10-2_S219_1:0.00000100000050002909,6Hy-mal9-14_S222_1:0.00000100000050002909):0.00000100000050002909,3Bt-fem10-2_S219_2:0.00000100000050002909):0.00337432927861190625,6Hy-mal9-1…
(1Bd-fem4-2_S217_2:0.00000100000050002909,(2Bd-mal4-4_S218_1:0.00794694447008428492,(((4Bt-mal10-3_S220_2:0.00000100000050002909,4Bt-mal10-3_S220_1:0.00000100000050002909):0.01056343010860354668,((6Hy-mal9-14_S222_2:0.00000100000050002909,(6Hy-mal9-14_S222_1:0.00000100000050002909,((5Hy-fem9-8_S221_1:0.00000100000050002909,3Bt-fem10-2_S219_1:0.00000100000050002909):0.00000100000050002909,5Hy-fem9…
(((((4Bt-mal10-3_S220_1:0.00000100000050002909,4Bt-mal10-3_S220_2:0.00000100000050002909):0.00723813678425123778,(5Hy-fem9-8_S221_1:0.00072572716041287462,(6Hy-mal9-14_S222_1:0.00220401135798734557,(((3Bt-fem10-2_S219_1:0.00000100000050002909,6Hy-mal9-14_S222_2:0.00000100000050002909):0.00000100000050002909,5Hy-fem9-8_S221_2:0.00000100000050002909):0.00000100000050002909,3Bt-fem10-2_S219_2:0.0000…
(((BoleaeF_2:0.00000100000050002909,((BoleaeM_2:0.00000100000050002909,BoleaeM_1:0.00000100000050002909):0.00000100000050002909,BoleaeF_1:0.00155032144749306833):0.00154334901110526781):0.06557600737422876469,((((3Bt-fem10-2_S219_1:0.00000100000050002909,((6Hy-mal9-14_S222_2:0.00000100000050002909,5Hy-fem9-8_S221_2:0.00000100000050002909):0.00000100000050002909,3Bt-fem10-2_S219_2:0.00000100000050…
(2Bd-mal4-4_S218_1:0.00313645211717453491,(((BoleaeF_1:0.00058286300684056650,(BoleaeF_2:0.00154368047307142315,(BoleaeM_2:0.00000100000050002909,BoleaeM_1:0.00000100000050002909):0.00000100000050002909):0.00172976429237779662):0.08474076102193080218,((4Bt-mal10-3_S220_1:0.00000100000050002909,4Bt-mal10-3_S220_2:0.00000100000050002909):0.00161720169674124713,((6Hy-mal9-14_S222_1:0.000001000000500…
((6Hy-mal9-14_S222_1:0.00000100000050002909,((BoleaeF_1:0.00000100000050002909,((BoleaeM_1:0.00000100000050002909,BoleaeM_2:0.00000100000050002909):0.00000100000050002909,BoleaeF_2:0.00188015076005835060):0.00189021632642573465):0.04858313230239271613,(4Bt-mal10-3_S220_1:0.00000100000050002909,((3Bt-fem10-2_S219_1:0.00000100000050002909,(5Hy-fem9-8_S221_2:0.00380102881244705768,3Bt-fem10-2_S219_2…
(((((((BoleaeF_2:0.00294184418968660355,(BoleaeM_2:0.00000100000050002909,BoleaeM_1:0.00146311531988351060):0.00000100000050002909):0.00448662649094864942,BoleaeF_1:0.00069942220997878848):0.12219037651192822536,((3Bt-fem10-2_S219_1:0.00000100000050002909,4Bt-mal10-3_S220_1:0.00145506220244427556):0.00228291914491029818,((6Hy-mal9-14_S222_2:0.01992031567500141334,5Hy-fem9-8_S221_2:0.0000010000005…
(2Bd-mal4-4_S218_2:0.00000100000050002909,((((((3Bt-fem10-2_S219_2:0.00000100000050002909,4Bt-mal10-3_S220_2:0.00000100000050002909):0.00000100000050002909,(3Bt-fem10-2_S219_1:0.00000100000050002909,(5Hy-fem9-8_S221_2:0.00000100000050002909,4Bt-mal10-3_S220_1:0.00000100000050002909):0.00000100000050002909):0.00132637462934602035):0.00000100000050002909,6Hy-mal9-14_S222_2:0.00132349281275788476):0…
((1Bd-fem4-2_S217_2:0.00000100000050002909,2Bd-mal4-4_S218_2:0.00000100000050002909):0.00000100000050002909,((((((BoleaeM_2:0.00000100000050002909,(BoleaeM_1:0.00000100000050002909,BoleaeF_1:0.00000100000050002909):0.00000100000050002909):0.00000100000050002909,BoleaeF_2:0.00000100000050002909):0.04411087339547795083,((3Bt-fem10-2_S219_1:0.00000100000050002909,4Bt-mal10-3_S220_1:0.000001000000500…
((2Bd-mal4-4_S218_1:0.00000100000050002909,1Bd-fem4-2_S217_2:0.00000100000050002909):0.00000100000050002909,(2Bd-mal4-4_S218_2:0.00000100000050002909,(6Hy-mal9-14_S222_1:0.00000100000050002909,(5Hy-fem9-8_S221_1:0.00000100000050002909,((BoleaeF_2:0.00000100000050002909,((BoleaeM_2:0.00000100000050002909,BoleaeM_1:0.00000100000050002909):0.00000100000050002909,BoleaeF_1:0.00000100000050002909):0.0…
((1Bd-fem4-2_S217_2:0.00000100000050002909,2Bd-mal4-4_S218_1:0.00000100000050002909):0.00000100000050002909,(((5Hy-fem9-8_S221_1:0.00000100000050002909,6Hy-mal9-14_S222_1:0.00000100000050002909):0.00000100000050002909,(((4Bt-mal10-3_S220_1:0.00000100000050002909,3Bt-fem10-2_S219_1:0.00000100000050002909):0.00000100000050002909,((5Hy-fem9-8_S221_2:0.00323578558265052519,6Hy-mal9-14_S222_2:0.000001…
((6Hy-mal9-14_S222_1:0.00032634103811250356,(5Hy-fem9-8_S221_1:0.00000100000050002909,((BoleaeF_1:0.00000100000050002909,((BoleaeF_2:0.00045992060842438461,BoleaeM_2:0.00000100000050002909):0.00046057004343251604,BoleaeM_1:0.00000100000050002909):0.00184689087726698769):0.05234250213592576972,((4Bt-mal10-3_S220_1:0.00092286562714344387,3Bt-fem10-2_S219_1:0.00000100000050002909):0.0007132588477774…
(((2Bd-mal4-4_S218_1:0.00000100000050002909,1Bd-fem4-2_S217_2:0.00000100000050002909):0.00000100000050002909,((6Hy-mal9-14_S222_1:0.00000100000050002909,5Hy-fem9-8_S221_1:0.00000100000050002909):0.00000100000050002909,(((BoleaeF_1:0.00000100000050002909,BoleaeF_2:0.00000100000050002909):0.00000100000050002909,(BoleaeM_2:0.00000100000050002909,BoleaeM_1:0.00000100000050002909):0.000001000000500029…
(2Bd-mal4-4_S218_1:0.00000100000050002909,((((6Hy-mal9-14_S222_1:0.00000100000050002909,5Hy-fem9-8_S221_1:0.00000100000050002909):0.00000100000050002909,(((BoleaeM_2:0.00000100000050002909,BoleaeF_2:0.00000100000050002909):0.00535175952342596597,(BoleaeF_1:0.00000100000050002909,BoleaeM_1:0.00000100000050002909):0.00153812565935261612):0.07627379195233376097,(3Bt-fem10-2_S219_1:0.0001865705035655…
(1Bd-fem4-2_S217_2:0.00000100000050002909,((((5Hy-fem9-8_S221_1:0.00000100000050002909,6Hy-mal9-14_S222_1:0.00000100000050002909):0.00000100000050002909,((3Bt-fem10-2_S219_1:0.00000100000050002909,(4Bt-mal10-3_S220_1:0.00000100000050002909,(4Bt-mal10-3_S220_2:0.00250787647933385736,((5Hy-fem9-8_S221_2:0.00765513823262632502,3Bt-fem10-2_S219_2:0.00000100000050002909):0.00642200360726009108,6Hy-mal…
(((1Bd-fem4-2_S217_2:0.00000100000050002909,((((5Hy-fem9-8_S221_2:0.00268589626480136758,((((4Bt-mal10-3_S220_2:0.00228881312354272445,3Bt-fem10-2_S219_2:0.00111775026832274991):0.00229104969911048161,4Bt-mal10-3_S220_1:0.00000100000050002909):0.00227082396783973581,3Bt-fem10-2_S219_1:0.00000100000050002909):0.00211446244359287782,6Hy-mal9-14_S222_2:0.00475910673313694691):0.00204803580369816111)…
((2Bd-mal4-4_S218_1:0.00000100000050002909,(((6Hy-mal9-14_S222_1:0.00000100000050002909,5Hy-fem9-8_S221_1:0.00000100000050002909):0.00000100000050002909,(((BoleaeF_2:0.00000100000050002909,BoleaeM_2:0.00000100000050002909):0.00329584939601028403,(BoleaeF_1:0.00000100000050002909,BoleaeM_1:0.00000100000050002909):0.00051337120372171006):0.04409362161418968473,(4Bt-mal10-3_S220_1:0.0005319589671725…
(1Bd-fem4-2_S217_2:0.00000100000050002909,((2Bd-mal4-4_S218_2:0.00000100000050002909,2Bd-mal4-4_S218_1:0.00000100000050002909):0.00000100000050002909,(5Hy-fem9-8_S221_1:0.00055932820146546160,(6Hy-mal9-14_S222_1:0.00057402050268061172,(((BoleaeF_2:0.00000100000050002909,BoleaeM_2:0.00000100000050002909):0.00243997816864352686,(BoleaeF_1:0.00000100000050002909,BoleaeM_1:0.00000100000050002909):0.0…
(((((((3Bt-fem10-2_S219_1:0.00000100000050002909,(5Hy-fem9-8_S221_2:0.01375231283815318666,(6Hy-mal9-14_S222_2:0.00000100000050002909,((4Bt-mal10-3_S220_1:0.00000100000050002909,4Bt-mal10-3_S220_2:0.00000100000050002909):0.00308386827385857864,3Bt-fem10-2_S219_2:0.00616783965740535546):0.00100944252896737786):0.00623379018532952724):0.00200009637383216947):0.01845759834408793043,((BoleaeM_2:0.000…
(((((BoleaeF_1:0.00000100000050002909,(BoleaeM_1:0.00000100000050002909,(BoleaeM_2:0.00000100000050002909,BoleaeF_2:0.00000100000050002909):0.00000100000050002909):0.00000100000050002909):0.04885661625202443459,(6Hy-mal9-14_S222_2:0.00000100000050002909,((4Bt-mal10-3_S220_2:0.00000100000050002909,4Bt-mal10-3_S220_1:0.00000100000050002909):0.00000100000050002909,((3Bt-fem10-2_S219_2:0.000001000000…
((1Bd-fem4-2_S217_2:0.00000100000050002909,5Hy-fem9-8_S221_1:0.00000100000050002909):0.00000100000050002909,(((((3Bt-fem10-2_S219_1:0.00000100000050002909,((4Bt-mal10-3_S220_1:0.00073419215641253076,(4Bt-mal10-3_S220_2:0.00000100000050002909,6Hy-mal9-14_S222_2:0.00000100000050002909):0.00000100000050002909):0.00000100000050002909,(5Hy-fem9-8_S221_2:0.00073489687002014151,3Bt-fem10-2_S219_2:0.0007…
(5Hy-fem9-8_S221_1:0.00000100000050002909,((((((3Bt-fem10-2_S219_1:0.00000100000050002909,(4Bt-mal10-3_S220_1:0.00000100000050002909,(6Hy-mal9-14_S222_2:0.00000100000050002909,(5Hy-fem9-8_S221_2:0.00000100000050002909,4Bt-mal10-3_S220_2:0.00000100000050002909):0.00000100000050002909):0.00000100000050002909):0.00000100000050002909):0.00163165625495812166,3Bt-fem10-2_S219_2:0.00000100000050002909):…
(2Bd-mal4-4_S218_1:0.00000100000050002909,(1Bd-fem4-2_S217_2:0.00357100977459715464,((((BoleaeM_2:0.00117010951418424197,BoleaeF_2:0.00000100000050002909):0.00058384934586231730,(BoleaeM_1:0.00000100000050002909,BoleaeF_1:0.00000100000050002909):0.00000100000050002909):0.07902403084765413643,(3Bt-fem10-2_S219_1:0.00000100000050002909,(5Hy-fem9-8_S221_1:0.00000100000050002909,((6Hy-mal9-14_S222_1:…
(((1Bd-fem4-2_S217_2:0.00000100000050002909,2Bd-mal4-4_S218_2:0.00000100000050002909):0.00000100000050002909,((((3Bt-fem10-2_S219_2:0.00000100000050002909,6Hy-mal9-14_S222_1:0.00000100000050002909):0.00000100000050002909,6Hy-mal9-14_S222_2:0.00000100000050002909):0.00252477637256241175,((((5Hy-fem9-8_S221_2:0.00000100000050002909,3Bt-fem10-2_S219_1:0.00000100000050002909):0.00000100000050002909,4…
((((((BoleaeF_1:0.00000100000050002909,(BoleaeF_2:0.00000100000050002909,BoleaeM_1:0.00000100000050002909):0.00000100000050002909):0.00000100000050002909,BoleaeM_2:0.00000100000050002909):0.10116944970081288846,((3Bt-fem10-2_S219_1:0.00000100000050002909,4Bt-mal10-3_S220_1:0.00000100000050002909):0.00000100000050002909,(5Hy-fem9-8_S221_1:0.00000100000050002909,(5Hy-fem9-8_S221_2:0.000001000000500…
(((((6Hy-mal9-14_S222_1:0.00089503853020131570,(((6Hy-mal9-14_S222_2:0.00305209195129803497,4Bt-mal10-3_S220_2:0.00324376865124392311):0.00101692155080185254,3Bt-fem10-2_S219_2:0.00181173695752979004):0.00433930036003506332,3Bt-fem10-2_S219_1:0.00116207795402826141):0.00311077570879385269):0.00123943615966444595,((5Hy-fem9-8_S221_1:0.00000100000050002909,5Hy-fem9-8_S221_2:0.00207494129492294182):…
(2Bd-mal4-4_S218_1:0.00334098919679150057,(1Bd-fem4-2_S217_2:0.00514203982888234313,(((((6Hy-mal9-14_S222_2:0.00024730125118311441,((5Hy-fem9-8_S221_2:0.00174595359444590262,5Hy-fem9-8_S221_1:0.00024713721228798762):0.00000100000050002909,((3Bt-fem10-2_S219_2:0.00000100000050002909,6Hy-mal9-14_S222_1:0.00000100000050002909):0.00000100000050002909,3Bt-fem10-2_S219_1:0.00000100000050002909):0.00000…
((2Bd-mal4-4_S218_2:0.00000100000050002909,((((BoleaeF_2:0.00000100000050002909,(BoleaeM_1:0.00000100000050002909,BoleaeF_1:0.00000100000050002909):0.00000100000050002909):0.00000100000050002909,BoleaeM_2:0.00000100000050002909):0.03963393497604441457,(((4Bt-mal10-3_S220_2:0.00000100000050002909,5Hy-fem9-8_S221_1:0.00000100000050002909):0.00000100000050002909,(((6Hy-mal9-14_S222_2:0.0000010000005…
(((2Bd-mal4-4_S218_2:0.00148874782613265047,2Bd-mal4-4_S218_1:0.00000100000050002909):0.00148737548488239789,((BoleaeF_1:0.00000100000050002909,(BoleaeM_2:0.00000100000050002909,(BoleaeM_1:0.00000100000050002909,BoleaeF_2:0.00000100000050002909):0.00000100000050002909):0.00000100000050002909):0.03004159312840503152,(4Bt-mal10-3_S220_1:0.00000100000050002909,((((6Hy-mal9-14_S222_1:0.00000100000050…
((2Bd-mal4-4_S218_2:0.00256980674497362923,(1Bd-fem4-2_S217_2:0.00000100000050002909,(((BoleaeF_1:0.00000100000050002909,(BoleaeM_2:0.00000100000050002909,BoleaeF_2:0.00064253997222357999):0.00064175916120639621):0.00128769283323050023,BoleaeM_1:0.00000100000050002909):0.03789132666583051867,(4Bt-mal10-3_S220_1:0.00000100000050002909,(5Hy-fem9-8_S221_1:0.00000100000050002909,(((3Bt-fem10-2_S219_1…
(2Bd-mal4-4_S218_1:0.00057921939419306161,(((4Bt-mal10-3_S220_1:0.00057981380687449581,((((3Bt-fem10-2_S219_2:0.00000100000050002909,6Hy-mal9-14_S222_1:0.00000100000050002909):0.00000100000050002909,3Bt-fem10-2_S219_1:0.00000100000050002909):0.00000100000050002909,(6Hy-mal9-14_S222_2:0.00000100000050002909,(5Hy-fem9-8_S221_2:0.00000100000050002909,4Bt-mal10-3_S220_2:0.00000100000050002909):0.0011…
((((((BoleaeM_2:0.00000100000050002909,BoleaeF_2:0.00000100000050002909):0.00159435184494764260,(BoleaeM_1:0.00000100000050002909,BoleaeF_1:0.00000100000050002909):0.00496148517161426605):0.08650445279906900098,((((3Bt-fem10-2_S219_2:0.00000100000050002909,(4Bt-mal10-3_S220_2:0.00000100000050002909,6Hy-mal9-14_S222_1:0.00000100000050002909):0.00000100000050002909):0.00000100000050002909,(5Hy-fem9…
((2Bd-mal4-4_S218_2:0.00000100000050002909,(2Bd-mal4-4_S218_1:0.00000100000050002909,1Bd-fem4-2_S217_2:0.00000100000050002909):0.00000100000050002909):0.00000100000050002909,(((BoleaeM_2:0.00000100000050002909,(BoleaeF_1:0.00000100000050002909,BoleaeF_2:0.00000100000050002909):0.00000100000050002909):0.00000100000050002909,BoleaeM_1:0.00000100000050002909):0.03459780403607563143,((3Bt-fem10-2_S21…
((((((BoleaeF_2:0.00000100000050002909,BoleaeM_2:0.00000100000050002909):0.00216498661434382043,(BoleaeF_1:0.00000100000050002909,BoleaeM_1:0.00000100000050002909):0.00029402688041676398):0.04536162125849542426,((((6Hy-mal9-14_S222_2:0.00000100000050002909,(6Hy-mal9-14_S222_1:0.00000100000050002909,5Hy-fem9-8_S221_2:0.00000100000050002909):0.00000100000050002909):0.00000100000050002909,((3Bt-fem1…
((2Bd-mal4-4_S218_1:0.00430559131391667401,(((BoleaeM_2:0.00000100000050002909,BoleaeF_2:0.00000100000050002909):0.00349841665284200774,(BoleaeM_1:0.00000100000050002909,BoleaeF_1:0.00135323064314157968):0.00194273890553369323):0.13035171552439203668,(((3Bt-fem10-2_S219_2:0.00000100000050002909,(5Hy-fem9-8_S221_2:0.00685361191447591417,4Bt-mal10-3_S220_2:0.00407850608221246250):0.0013503909285539…
(2Bd-mal4-4_S218_1:0.00000100000050002909,((((BoleaeF_2:0.00000100000050002909,BoleaeM_2:0.00000100000050002909):0.00532545774897035841,(BoleaeF_1:0.00000100000050002909,BoleaeM_1:0.00000100000050002909):0.00217257882427854352):0.07568486190798355551,(((4Bt-mal10-3_S220_1:0.00664996085997011932,3Bt-fem10-2_S219_1:0.00079237372033469985):0.00165504431608897752,5Hy-fem9-8_S221_1:0.00000100000050002…
((2Bd-mal4-4_S218_1:0.00040117126958867769,(1Bd-fem4-2_S217_2:0.01392150039646776472,2Bd-mal4-4_S218_2:0.00435884604260481940):0.00235540485389445012):0.00189604489684075546,(((BoleaeF_1:0.00000100000050002909,BoleaeM_1:0.00000100000050002909):0.00000100000050002909,(BoleaeF_2:0.00000100000050002909,BoleaeM_2:0.00000100000050002909):0.00422207762173720455):0.05246866965910956110,(((3Bt-fem10-2_S2…
(2Bd-mal4-4_S218_1:0.00000100000050002909,(((((4Bt-mal10-3_S220_1:0.00000100000050002909,5Hy-fem9-8_S221_1:0.00000100000050002909):0.00000100000050002909,(6Hy-mal9-14_S222_1:0.00000100000050002909,((3Bt-fem10-2_S219_2:0.00000100000050002909,(3Bt-fem10-2_S219_1:0.00000100000050002909,6Hy-mal9-14_S222_2:0.00000100000050002909):0.00000100000050002909):0.00000100000050002909,(4Bt-mal10-3_S220_2:0.000…
((((((3Bt-fem10-2_S219_1:0.00000100000050002909,6Hy-mal9-14_S222_1:0.00051126084575196253):0.00412941831259359873,5Hy-fem9-8_S221_1:0.00000100000050002909):0.00206340835181322187,(4Bt-mal10-3_S220_2:0.00154389427427282719,(3Bt-fem10-2_S219_2:0.00000100000050002909,(5Hy-fem9-8_S221_2:0.00000100000050002909,6Hy-mal9-14_S222_2:0.00000100000050002909):0.00102603451495394005):0.00835450930022626527):0…
((((BoleaeM_2:0.00000100000050002909,BoleaeM_1:0.00000100000050002909):0.00000100000050002909,(BoleaeF_2:0.00000100000050002909,BoleaeF_1:0.00000100000050002909):0.00000100000050002909):0.07936230394769200336,(((5Hy-fem9-8_S221_1:0.00000100000050002909,(3Bt-fem10-2_S219_1:0.00000100000050002909,6Hy-mal9-14_S222_1:0.00000100000050002909):0.00000100000050002909):0.00000100000050002909,(((3Bt-fem10-…
(((((3Bt-fem10-2_S219_1:0.00000100000050002909,((5Hy-fem9-8_S221_1:0.00000100000050002909,(6Hy-mal9-14_S222_1:0.00000100000050002909,6Hy-mal9-14_S222_2:0.00055406333755409550):0.00223294339950484482):0.00111064158284597623,(5Hy-fem9-8_S221_2:0.00055562781850595523,(3Bt-fem10-2_S219_2:0.00027964683267983002,4Bt-mal10-3_S220_2:0.00680267459272535045):0.00027356058234051414):0.00027601126561073940):…
(((BoleaeF_1:0.00151670635184088655,(BoleaeF_2:0.00571724553901450678,(BoleaeM_2:0.00000100000050002909,BoleaeM_1:0.00000100000050002909):0.00000100000050002909):0.00155217950597985881):0.09438847520006141134,((3Bt-fem10-2_S219_1:0.00000100000050002909,4Bt-mal10-3_S220_1:0.00000100000050002909):0.00000100000050002909,((5Hy-fem9-8_S221_1:0.00000100000050002909,(6Hy-mal9-14_S222_2:0.000001000000500…
(((BoleaeF_1:0.00143011903863648538,(BoleaeF_2:0.00385805554889755544,(BoleaeM_2:0.00000100000050002909,BoleaeM_1:0.00000100000050002909):0.00000100000050002909):0.00113951975388431595):0.09730141656886494295,(3Bt-fem10-2_S219_1:0.00000100000050002909,(4Bt-mal10-3_S220_1:0.00000100000050002909,((3Bt-fem10-2_S219_2:0.00000100000050002909,4Bt-mal10-3_S220_2:0.00515312959444034439):0.002557901689900…
(((2Bd-mal4-4_S218_2:0.00000100000050002909,1Bd-fem4-2_S217_2:0.00000100000050002909):0.00114230741526181795,2Bd-mal4-4_S218_1:0.00000100000050002909):0.00829817688853743372,((3Bt-fem10-2_S219_1:0.00000100000050002909,(6Hy-mal9-14_S222_1:0.00113307941201515761,(5Hy-fem9-8_S221_1:0.00000100000050002909,(((5Hy-fem9-8_S221_2:0.00000100000050002909,6Hy-mal9-14_S222_2:0.00113495519697360387):0.0011402…
((1Bd-fem4-2_S217_2:0.00000100000050002909,(2Bd-mal4-4_S218_2:0.00681762183637717352,(((3Bt-fem10-2_S219_1:0.00000100000050002909,4Bt-mal10-3_S220_1:0.00061327276405718080):0.00126115854402882098,(5Hy-fem9-8_S221_1:0.00000100000050002909,(6Hy-mal9-14_S222_1:0.00000100000050002909,(6Hy-mal9-14_S222_2:0.00000100000050002909,(5Hy-fem9-8_S221_2:0.00000100000050002909,(3Bt-fem10-2_S219_2:0.00000100000…
((((BoleaeM_2:0.00000100000050002909,BoleaeF_2:0.00000100000050002909):0.00369349340246493980,(BoleaeF_1:0.00000100000050002909,BoleaeM_1:0.00000100000050002909):0.00134575325236427302):0.06015307331607858132,(4Bt-mal10-3_S220_1:0.00055006979162855560,(3Bt-fem10-2_S219_1:0.00136855421261935931,(((6Hy-mal9-14_S222_2:0.00000100000050002909,6Hy-mal9-14_S222_1:0.00000100000050002909):0.00000100000050…
((((4Bt-mal10-3_S220_1:0.00000100000050002909,(3Bt-fem10-2_S219_1:0.00108938200669854652,((((5Hy-fem9-8_S221_1:0.00000100000050002909,6Hy-mal9-14_S222_2:0.00000100000050002909):0.00000100000050002909,6Hy-mal9-14_S222_1:0.00000100000050002909):0.00000100000050002909,5Hy-fem9-8_S221_2:0.00000100000050002909):0.00000100000050002909,(4Bt-mal10-3_S220_2:0.00331730351416264146,3Bt-fem10-2_S219_2:0.0016…
(1Bd-fem4-2_S217_2:0.00000100000050002909,((2Bd-mal4-4_S218_1:0.00000100000050002909,2Bd-mal4-4_S218_2:0.00000100000050002909):0.01257954689550570479,((4Bt-mal10-3_S220_1:0.00180827921198231309,(3Bt-fem10-2_S219_1:0.00097943138354398651,((5Hy-fem9-8_S221_1:0.00000100000050002909,6Hy-mal9-14_S222_1:0.00000100000050002909):0.00000100000050002909,((3Bt-fem10-2_S219_2:0.00319028432912520088,4Bt-mal10…
((((((3Bt-fem10-2_S219_2:0.00000100000050002909,4Bt-mal10-3_S220_2:0.00176506791227342059):0.00176620786356840851,3Bt-fem10-2_S219_1:0.00000100000050002909):0.00353987389332744351,(((6Hy-mal9-14_S222_1:0.00000100000050002909,4Bt-mal10-3_S220_1:0.00000100000050002909):0.00000100000050002909,5Hy-fem9-8_S221_1:0.00000100000050002909):0.00000100000050002909,(5Hy-fem9-8_S221_2:0.00176500509174941042,6…
(1Bd-fem4-2_S217_2:0.00000100000050002909,(((((3Bt-fem10-2_S219_2:0.00196723691480898749,3Bt-fem10-2_S219_1:0.00000100000050002909):0.00366936670303961380,(5Hy-fem9-8_S221_1:0.00000100000050002909,(4Bt-mal10-3_S220_1:0.00196120362549248540,(6Hy-mal9-14_S222_1:0.00064921766422923347,(6Hy-mal9-14_S222_2:0.00065254890142729379,(4Bt-mal10-3_S220_2:0.00327602546899474940,5Hy-fem9-8_S221_2:0.0000010000…
(((4Bt-mal10-3_S220_1:0.00000100000050002909,((6Hy-mal9-14_S222_2:0.00000100000050002909,5Hy-fem9-8_S221_2:0.00000100000050002909):0.00124885599188563666,(((5Hy-fem9-8_S221_1:0.00000100000050002909,(6Hy-mal9-14_S222_1:0.00000100000050002909,4Bt-mal10-3_S220_2:0.00000100000050002909):0.00000100000050002909):0.00000100000050002909,3Bt-fem10-2_S219_1:0.00000100000050002909):0.00000100000050002909,3B…
(((BoleaeM_1:0.00000100000050002909,(BoleaeF_1:0.00187222110247095281,(BoleaeM_2:0.00375608580348926659,BoleaeF_2:0.00000100000050002909):0.00187326554162501203):0.00575391442785273561):0.05728051663916740310,(5Hy-fem9-8_S221_1:0.00000100000050002909,(6Hy-mal9-14_S222_1:0.00000100000050002909,(4Bt-mal10-3_S220_1:0.00000100000050002909,((3Bt-fem10-2_S219_1:0.00000100000050002909,3Bt-fem10-2_S219_2…
(((((6Hy-mal9-14_S222_1:0.00061132060968405741,(4Bt-mal10-3_S220_1:0.00000100000050002909,((4Bt-mal10-3_S220_2:0.00375544540044251514,(3Bt-fem10-2_S219_1:0.00000100000050002909,3Bt-fem10-2_S219_2:0.00000100000050002909):0.00061783491248627929):0.00062457732667320646,((5Hy-fem9-8_S221_2:0.00000100000050002909,5Hy-fem9-8_S221_1:0.00000100000050002909):0.00000100000050002909,6Hy-mal9-14_S222_2:0.001…
((2Bd-mal4-4_S218_1:0.00000100000050002909,((((BoleaeM_2:0.00064365295661926100,BoleaeF_2:0.00000100000050002909):0.00283407367321875277,(BoleaeM_1:0.00000100000050002909,BoleaeF_1:0.00000100000050002909):0.00233621217033554715):0.09228859655349361257,(3Bt-fem10-2_S219_1:0.00000100000050002909,((5Hy-fem9-8_S221_2:0.00000100000050002909,(6Hy-mal9-14_S222_2:0.00000100000050002909,(5Hy-fem9-8_S221_1…
((2Bd-mal4-4_S218_1:0.00000100000050002909,2Bd-mal4-4_S218_2:0.00000100000050002909):0.00000100000050002909,((((BoleaeF_1:0.00000100000050002909,BoleaeF_2:0.00000100000050002909):0.00000100000050002909,(BoleaeM_2:0.00000100000050002909,BoleaeM_1:0.00000100000050002909):0.00000100000050002909):0.05714981965818543425,(((3Bt-fem10-2_S219_2:0.00000100000050002909,3Bt-fem10-2_S219_1:0.0000010000005000…
(((BoleaeF_2:0.00000100000050002909,(BoleaeM_1:0.00000100000050002909,(BoleaeF_1:0.00000100000050002909,BoleaeM_2:0.00000100000050002909):0.00000100000050002909):0.00000100000050002909):0.02416059956741633749,((((5Hy-fem9-8_S221_1:0.00000100000050002909,(3Bt-fem10-2_S219_1:0.00000100000050002909,3Bt-fem10-2_S219_2:0.00000100000050002909):0.00000100000050002909):0.00000100000050002909,(6Hy-mal9-14…
((2Bd-mal4-4_S218_1:0.00000100000050002909,(2Bd-mal4-4_S218_2:0.00000100000050002909,(((BoleaeF_1:0.00000100000050002909,(BoleaeF_2:0.00000100000050002909,BoleaeM_1:0.00000100000050002909):0.00000100000050002909):0.00000100000050002909,BoleaeM_2:0.00000100000050002909):0.11264627899837346969,(4Bt-mal10-3_S220_2:0.00504225604860527102,((4Bt-mal10-3_S220_1:0.00166334343028251780,(5Hy-fem9-8_S221_1:…
(2Bd-mal4-4_S218_1:0.00000100000050002909,((1Bd-fem4-2_S217_2:0.00000100000050002909,2Bd-mal4-4_S218_2:0.00000100000050002909):0.00000100000050002909,(((BoleaeF_2:0.00000100000050002909,BoleaeM_2:0.00000100000050002909):0.00168917114510021694,(BoleaeF_1:0.00000100000050002909,BoleaeM_1:0.00000100000050002909):0.00402807839619729810):0.06021963869842030664,(((6Hy-mal9-14_S222_1:0.00000100000050002…
((((BoleaeF_1:0.00009738128313094349,((BoleaeM_1:0.00000100000050002909,BoleaeF_2:0.00000100000050002909):0.00000100000050002909,BoleaeM_2:0.00000100000050002909):0.00131667615885084450):0.08650098598052315124,(4Bt-mal10-3_S220_1:0.00000100000050002909,(((3Bt-fem10-2_S219_1:0.00000100000050002909,5Hy-fem9-8_S221_1:0.00000100000050002909):0.00000100000050002909,6Hy-mal9-14_S222_1:0.000001000000500…
((1Bd-fem4-2_S217_2:0.00000100000050002909,((((((4Bt-mal10-3_S220_2:0.00000100000050002909,((3Bt-fem10-2_S219_2:0.00000100000050002909,6Hy-mal9-14_S222_2:0.00000100000050002909):0.00178292740451440799,5Hy-fem9-8_S221_2:0.00000100000050002909):0.00178177258005597400):0.00177967987735854968,4Bt-mal10-3_S220_1:0.00000100000050002909):0.00177853209873933397,5Hy-fem9-8_S221_1:0.00000100000050002909):0…
(((2Bd-mal4-4_S218_1:0.00000100000050002909,2Bd-mal4-4_S218_2:0.00000100000050002909):0.00000100000050002909,((((BoleaeM_2:0.00000100000050002909,BoleaeF_1:0.00000100000050002909):0.00000100000050002909,BoleaeF_2:0.00000100000050002909):0.00128397726794703929,BoleaeM_1:0.00000100000050002909):0.06328386346235924387,((((3Bt-fem10-2_S219_1:0.00000100000050002909,(5Hy-fem9-8_S221_2:0.001272177885887…
(((((BoleaeF_2:0.00000100000050002909,BoleaeF_1:0.00000100000050002909):0.00000100000050002909,(BoleaeM_2:0.00000100000050002909,BoleaeM_1:0.00000100000050002909):0.00000100000050002909):0.04245961819213524280,(((3Bt-fem10-2_S219_1:0.00000100000050002909,5Hy-fem9-8_S221_1:0.00000100000050002909):0.00000100000050002909,6Hy-mal9-14_S222_1:0.00000100000050002909):0.00000100000050002909,(4Bt-mal10-3_…
(1Bd-fem4-2_S217_2:0.00000100000050002909,((2Bd-mal4-4_S218_1:0.00000100000050002909,2Bd-mal4-4_S218_2:0.00000100000050002909):0.00253894474189055508,(((5Hy-fem9-8_S221_1:0.00000100000050002909,6Hy-mal9-14_S222_1:0.00000100000050002909):0.00127004398043479953,((3Bt-fem10-2_S219_1:0.00000100000050002909,4Bt-mal10-3_S220_2:0.00000100000050002909):0.00000100000050002909,(3Bt-fem10-2_S219_2:0.0000010…
(((((((3Bt-fem10-2_S219_1:0.00775551457204954209,5Hy-fem9-8_S221_2:0.00255589845874688599):0.00000100000050002909,(((6Hy-mal9-14_S222_2:0.00000100000050002909,5Hy-fem9-8_S221_1:0.00000100000050002909):0.00000100000050002909,6Hy-mal9-14_S222_1:0.00000100000050002909):0.00000100000050002909,4Bt-mal10-3_S220_2:0.00000100000050002909):0.00000100000050002909):0.00000100000050002909,3Bt-fem10-2_S219_2:…
(((((BoleaeM_2:0.00000100000050002909,BoleaeF_2:0.00000100000050002909):0.00217713816575335452,(BoleaeF_1:0.00000100000050002909,BoleaeM_1:0.00000100000050002909):0.00000100000050002909):0.05660249543565410574,((3Bt-fem10-2_S219_1:0.00568065250670135493,(6Hy-mal9-14_S222_1:0.00343088060007824000,((4Bt-mal10-3_S220_2:0.00000100000050002909,5Hy-fem9-8_S221_2:0.00000100000050002909):0.00144437025463…
((((((BoleaeM_2:0.00000100000050002909,BoleaeF_2:0.00000100000050002909):0.00315381665444420005,(BoleaeM_1:0.00036246027020216684,BoleaeF_1:0.00000100000050002909):0.00197872689430935974):0.04610912998944718261,((((3Bt-fem10-2_S219_2:0.00054169316954450516,(4Bt-mal10-3_S220_2:0.00000100000050002909,5Hy-fem9-8_S221_2:0.00000100000050002909):0.00163830611885913018):0.00127404931392574908,6Hy-mal9-1…
(1Bd-fem4-2_S217_2:0.00000100000050002909,(((BoleaeM_1:0.00000100000050002909,(BoleaeF_1:0.00000100000050002909,(BoleaeM_2:0.00000100000050002909,BoleaeF_2:0.00000100000050002909):0.00053198640577580003):0.00106608793968266573):0.04853969791978474807,(5Hy-fem9-8_S221_1:0.00000100000050002909,((3Bt-fem10-2_S219_1:0.00000100000050002909,(((5Hy-fem9-8_S221_2:0.00053447254504498324,4Bt-mal10-3_S220_2…
(1Bd-fem4-2_S217_2:0.00000100000050002909,(((BoleaeM_2:0.00000100000050002909,(BoleaeF_2:0.00000100000050002909,(BoleaeF_1:0.00025118776003390240,BoleaeM_1:0.00000100000050002909):0.00353838227631367123):0.00050272312189856996):0.08390164187279654240,(3Bt-fem10-2_S219_1:0.00024221925154395061,((5Hy-fem9-8_S221_1:0.00000100000050002909,4Bt-mal10-3_S220_1:0.00000100000050002909):0.00000100000050002…
(((2Bd-mal4-4_S218_2:0.00000100000050002909,2Bd-mal4-4_S218_1:0.00000100000050002909):0.00061971807458324562,((5Hy-fem9-8_S221_1:0.00000100000050002909,(3Bt-fem10-2_S219_1:0.00055434147963403840,(4Bt-mal10-3_S220_1:0.00000100000050002909,((6Hy-mal9-14_S222_1:0.00000100000050002909,6Hy-mal9-14_S222_2:0.00000100000050002909):0.00000100000050002909,((3Bt-fem10-2_S219_2:0.00000100000050002909,4Bt-mal…
((((BoleaeF_2:0.00000100000050002909,BoleaeM_2:0.00000100000050002909):0.00371328992253224443,(BoleaeM_1:0.00000100000050002909,BoleaeF_1:0.00000100000050002909):0.00000100000050002909):0.05032408854400238080,(3Bt-fem10-2_S219_1:0.00121477853230338054,(4Bt-mal10-3_S220_1:0.00000100000050002909,(5Hy-fem9-8_S221_1:0.00124007988584343772,(3Bt-fem10-2_S219_2:0.00373888732542497753,((6Hy-mal9-14_S222_…
(((3Bt-fem10-2_S219_1:0.00000100000050002909,((4Bt-mal10-3_S220_1:0.00000100000050002909,(3Bt-fem10-2_S219_2:0.00153095735071437432,6Hy-mal9-14_S222_1:0.00102247774195414541):0.00050434980120002220):0.00000100000050002909,((4Bt-mal10-3_S220_2:0.00100337035634909776,6Hy-mal9-14_S222_2:0.00255912889120582954):0.00206039681802623479,(5Hy-fem9-8_S221_2:0.00101606692205815329,5Hy-fem9-8_S221_1:0.00101…
((1Bd-fem4-2_S217_2:0.00000100000050002909,2Bd-mal4-4_S218_2:0.00000100000050002909):0.00000100000050002909,((((3Bt-fem10-2_S219_2:0.00777745173475147007,3Bt-fem10-2_S219_1:0.00165243653694023334):0.00317114434460843584,(4Bt-mal10-3_S220_1:0.00006535237666381606,((5Hy-fem9-8_S221_1:0.00000100000050002909,((6Hy-mal9-14_S222_2:0.00595231263065859519,5Hy-fem9-8_S221_2:0.00000100000050002909):0.00168…
((1Bd-fem4-2_S217_2:0.00000100000050002909,2Bd-mal4-4_S218_2:0.00000100000050002909):0.00000100000050002909,(((4Bt-mal10-3_S220_1:0.00071136653556195097,((5Hy-fem9-8_S221_1:0.00068984623267499454,(3Bt-fem10-2_S219_1:0.00069508569735628124,(5Hy-fem9-8_S221_2:0.00076682742849812694,(3Bt-fem10-2_S219_2:0.00079446132332679773,(6Hy-mal9-14_S222_2:0.00208691943741650451,4Bt-mal10-3_S220_2:0.00350728494…
((2Bd-mal4-4_S218_2:0.00000100000050002909,(1Bd-fem4-2_S217_2:0.00085478885594380812,(((((BoleaeF_1:0.00000100000050002909,(BoleaeF_2:0.00173114027631961860,(BoleaeM_1:0.00000100000050002909,BoleaeM_2:0.00000100000050002909):0.00000100000050002909):0.00348323355548577204):0.10449523122989841373,4Bt-mal10-3_S220_2:0.00152078227310923210):0.00281464524193694200,5Hy-fem9-8_S221_1:0.00000100000050002…
(1Bd-fem4-2_S217_2:0.00000100000050002909,((2Bd-mal4-4_S218_1:0.00000100000050002909,(((BoleaeM_1:0.00000100000050002909,(BoleaeF_1:0.00000100000050002909,BoleaeF_2:0.00000100000050002909):0.00000100000050002909):0.00000100000050002909,BoleaeM_2:0.00000100000050002909):0.11413950333064502851,(3Bt-fem10-2_S219_1:0.00350499685398448450,(5Hy-fem9-8_S221_2:0.00336951318933728910,(4Bt-mal10-3_S220_1:0…
((((BoleaeF_1:0.00000100000050002909,BoleaeM_1:0.00000100000050002909):0.00000100000050002909,(BoleaeM_2:0.00000100000050002909,BoleaeF_2:0.00000100000050002909):0.00000100000050002909):0.07877383359373274496,((4Bt-mal10-3_S220_2:0.00085837998993445737,(4Bt-mal10-3_S220_1:0.00000100000050002909,(3Bt-fem10-2_S219_2:0.00042857920562797174,((6Hy-mal9-14_S222_2:0.00042868516382875904,5Hy-fem9-8_S221_…
(((3Bt-fem10-2_S219_1:0.00000100000050002909,(5Hy-fem9-8_S221_1:0.00119673861829817669,((4Bt-mal10-3_S220_1:0.00080089529322697995,(3Bt-fem10-2_S219_2:0.00187538320365623293,4Bt-mal10-3_S220_2:0.00096256747212000770):0.00075838082384285679):0.00039607308928915212,(6Hy-mal9-14_S222_1:0.00000100000050002909,(6Hy-mal9-14_S222_2:0.00079940106333836931,5Hy-fem9-8_S221_2:0.00120077008134920849):0.00079…
(((((BoleaeF_2:0.00000100000050002909,(BoleaeM_1:0.00000100000050002909,(BoleaeM_2:0.00000100000050002909,BoleaeF_1:0.00000100000050002909):0.00000100000050002909):0.00092333513862247283):0.08388826294355872237,(4Bt-mal10-3_S220_1:0.00000100000050002909,(4Bt-mal10-3_S220_2:0.00091893127747475400,(3Bt-fem10-2_S219_1:0.00277074251436428606,(((6Hy-mal9-14_S222_1:0.00000100000050002909,5Hy-fem9-8_S22…
(2Bd-mal4-4_S218_1:0.00000100000050002909,((2Bd-mal4-4_S218_2:0.00000100000050002909,1Bd-fem4-2_S217_2:0.00000100000050002909):0.00244347004284080913,(((6Hy-mal9-14_S222_1:0.00000100000050002909,3Bt-fem10-2_S219_1:0.00000100000050002909):0.00122055589938917112,((5Hy-fem9-8_S221_1:0.00120867299086567059,4Bt-mal10-3_S220_1:0.00365898111084003892):0.00000100000050002909,(5Hy-fem9-8_S221_2:0.00116586…
(((2Bd-mal4-4_S218_2:0.00000100000050002909,1Bd-fem4-2_S217_2:0.00000100000050002909):0.00491999106145543826,((BoleaeF_1:0.00000100000050002909,(BoleaeM_1:0.00000100000050002909,(BoleaeM_2:0.00122054220805299391,BoleaeF_2:0.00244393931528703347):0.00182623461148652627):0.00121380938518464584):0.05333982388708034122,((6Hy-mal9-14_S222_1:0.00000100000050002909,3Bt-fem10-2_S219_1:0.00000100000050002…
(2Bd-mal4-4_S218_1:0.00000100000050002909,((2Bd-mal4-4_S218_2:0.00000100000050002909,1Bd-fem4-2_S217_2:0.00000100000050002909):0.00948013161351516330,((3Bt-fem10-2_S219_1:0.00000100000050002909,(((4Bt-mal10-3_S220_1:0.00000100000050002909,((5Hy-fem9-8_S221_2:0.00000100000050002909,4Bt-mal10-3_S220_2:0.00000100000050002909):0.00000100000050002909,(6Hy-mal9-14_S222_2:0.00000100000050002909,3Bt-fem1…
(2Bd-mal4-4_S218_1:0.00000100000050002909,((((((6Hy-mal9-14_S222_1:0.00000100000050002909,5Hy-fem9-8_S221_1:0.00000100000050002909):0.00000100000050002909,(3Bt-fem10-2_S219_1:0.00000100000050002909,(6Hy-mal9-14_S222_2:0.00000100000050002909,4Bt-mal10-3_S220_1:0.00000100000050002909):0.00000100000050002909):0.00000100000050002909):0.00000100000050002909,(5Hy-fem9-8_S221_2:0.00143830066317452636,3B…
((1Bd-fem4-2_S217_2:0.00000100000050002909,(2Bd-mal4-4_S218_2:0.00000100000050002909,((5Hy-fem9-8_S221_2:0.00000100000050002909,(((4Bt-mal10-3_S220_1:0.00000100000050002909,3Bt-fem10-2_S219_2:0.00000100000050002909):0.00000100000050002909,((3Bt-fem10-2_S219_1:0.00099275243206267726,(5Hy-fem9-8_S221_1:0.00000100000050002909,6Hy-mal9-14_S222_1:0.00000100000050002909):0.00000100000050002909):0.00099…
((((((5Hy-fem9-8_S221_1:0.00000100000050002909,4Bt-mal10-3_S220_1:0.00000100000050002909):0.00000100000050002909,(3Bt-fem10-2_S219_1:0.00000100000050002909,6Hy-mal9-14_S222_1:0.00000100000050002909):0.00000100000050002909):0.00000100000050002909,(5Hy-fem9-8_S221_2:0.00000100000050002909,((4Bt-mal10-3_S220_2:0.00000100000050002909,3Bt-fem10-2_S219_2:0.00000100000050002909):0.00000100000050002909,6…
(2Bd-mal4-4_S218_1:0.00000100000050002909,(((BoleaeM_2:0.00055444243875249705,(BoleaeF_2:0.00000100000050002909,(BoleaeF_1:0.00000100000050002909,BoleaeM_1:0.00368398239199860950):0.00183440073544237207):0.00312326577042644146):0.10382550718082245167,(4Bt-mal10-3_S220_2:0.00101307272007746538,((3Bt-fem10-2_S219_2:0.00000100000050002909,6Hy-mal9-14_S222_2:0.00000100000050002909):0.0027214105000091…
(((2Bd-mal4-4_S218_2:0.00000100000050002909,1Bd-fem4-2_S217_2:0.00000100000050002909):0.00199656503329684754,((BoleaeF_1:0.00000100000050002909,(BoleaeM_1:0.00000100000050002909,(BoleaeM_2:0.00000100000050002909,BoleaeF_2:0.00000100000050002909):0.00414624415987196755):0.00309127348544200892):0.07730794748079629353,(4Bt-mal10-3_S220_1:0.00000100000050002909,((5Hy-fem9-8_S221_1:0.00000100000050002…
(((BoleaeF_1:0.00170548480269584225,((BoleaeM_2:0.00000100000050002909,BoleaeF_2:0.00000100000050002909):0.00000100000050002909,BoleaeM_1:0.00000100000050002909):0.00000100000050002909):0.04397201249447097587,((((((4Bt-mal10-3_S220_2:0.00000100000050002909,5Hy-fem9-8_S221_2:0.00000100000050002909):0.00338204208766337703,5Hy-fem9-8_S221_1:0.00168936266701453348):0.00000100000050002909,3Bt-fem10-2_…
((((BoleaeF_1:0.00405969472668904225,((BoleaeF_2:0.00572922091976479659,BoleaeM_2:0.00143294446962682637):0.00722550954495587618,BoleaeM_1:0.00284763151502924949):0.00485117983707083859):0.12742229237756913518,(((3Bt-fem10-2_S219_1:0.00000100000050002909,(5Hy-fem9-8_S221_1:0.00578088514572493942,4Bt-mal10-3_S220_1:0.00284199075114733874):0.00140574044529676598):0.00175550457682865447,(6Hy-mal9-14…
((((BoleaeM_2:0.00000100000050002909,BoleaeF_2:0.00000100000050002909):0.00467035197070032101,(BoleaeF_1:0.00000100000050002909,BoleaeM_1:0.00000100000050002909):0.00223474646392574907):0.08563110911958149440,(3Bt-fem10-2_S219_1:0.00123610046914926519,((((3Bt-fem10-2_S219_2:0.00129733534272791543,6Hy-mal9-14_S222_2:0.00626973107467364635):0.00443214156155540516,(5Hy-fem9-8_S221_2:0.00256081763586…
((((((BoleaeF_2:0.00000100000050002909,BoleaeM_2:0.00000100000050002909):0.00103280858198068898,(BoleaeF_1:0.00000100000050002909,BoleaeM_1:0.00000100000050002909):0.00000100000050002909):0.06388840479305385456,(3Bt-fem10-2_S219_2:0.00283869697348949337,(3Bt-fem10-2_S219_1:0.00104631518696428078,((4Bt-mal10-3_S220_1:0.00000100000050002909,6Hy-mal9-14_S222_1:0.00000100000050002909):0.0000010000005…
(((((BoleaeM_2:0.00000100000050002909,BoleaeF_2:0.00000100000050002909):0.00000100000050002909,(BoleaeM_1:0.00000100000050002909,BoleaeF_1:0.00000100000050002909):0.00047162053910279974):0.07874680567566531841,(((6Hy-mal9-14_S222_1:0.00000100000050002909,((5Hy-fem9-8_S221_2:0.00047112425521066560,((3Bt-fem10-2_S219_2:0.00355892426702075250,4Bt-mal10-3_S220_2:0.00000100000050002909):0.002367732992…
(2Bd-mal4-4_S218_1:0.00000100000050002909,((((((BoleaeF_1:0.00000100000050002909,BoleaeF_2:0.00000100000050002909):0.00000100000050002909,BoleaeM_1:0.00000100000050002909):0.00000100000050002909,BoleaeM_2:0.00000100000050002909):0.04903043926057627094,(3Bt-fem10-2_S219_1:0.00063353194584773011,(3Bt-fem10-2_S219_2:0.00304495572720392535,(4Bt-mal10-3_S220_2:0.00000100000050002909,((6Hy-mal9-14_S222…
((2Bd-mal4-4_S218_2:0.00083129686830663550,((3Bt-fem10-2_S219_2:0.00000100000050002909,((5Hy-fem9-8_S221_2:0.00041575654074143859,(5Hy-fem9-8_S221_1:0.00000100000050002909,((6Hy-mal9-14_S222_1:0.00000100000050002909,6Hy-mal9-14_S222_2:0.00000100000050002909):0.00000100000050002909,(4Bt-mal10-3_S220_1:0.00041627812010315465,4Bt-mal10-3_S220_2:0.00000100000050002909):0.00000100000050002909):0.00000…
((2Bd-mal4-4_S218_2:0.00751056709670490982,1Bd-fem4-2_S217_2:0.00938126286003835956):0.00801957447548565065,(((BoleaeF_1:0.00259453778544371230,((BoleaeM_1:0.00034352698724804111,BoleaeM_2:0.00000100000050002909):0.00000100000050002909,BoleaeF_2:0.00662664799149636444):0.00261787177256763478):0.11614842300806299535,(4Bt-mal10-3_S220_1:0.00154628425727267906,(6Hy-mal9-14_S222_1:0.00107068249623539…
(2Bd-mal4-4_S218_1:0.00000100000050002909,((((BoleaeM_2:0.00000100000050002909,BoleaeF_2:0.00000100000050002909):0.00449394863334545529,(BoleaeM_1:0.00000100000050002909,BoleaeF_1:0.00000100000050002909):0.00091168820612706248):0.05365569090635730759,(6Hy-mal9-14_S222_2:0.00134284869366211907,(6Hy-mal9-14_S222_1:0.00000100000050002909,(((4Bt-mal10-3_S220_2:0.00000100000050002909,4Bt-mal10-3_S220_…
(2Bd-mal4-4_S218_1:0.00000100000050002909,((((BoleaeM_2:0.00000100000050002909,BoleaeF_2:0.00000100000050002909):0.00319523205798436958,(BoleaeM_1:0.00000100000050002909,BoleaeF_1:0.00000100000050002909):0.00000100000050002909):0.05783081087293550498,((6Hy-mal9-14_S222_1:0.00162302369135952120,3Bt-fem10-2_S219_1:0.00160500914745828030):0.00161180875220488969,((4Bt-mal10-3_S220_1:0.000001000000500…
(2Bd-mal4-4_S218_1:0.00107570885094098942,(2Bd-mal4-4_S218_2:0.00232733774780635467,((((BoleaeM_1:0.00000100000050002909,(BoleaeM_2:0.00000100000050002909,BoleaeF_2:0.00000100000050002909):0.00400266874951855749):0.00071880215319560978,BoleaeF_1:0.00000100000050002909):0.06564015830819147634,((4Bt-mal10-3_S220_2:0.00250612695574735497,4Bt-mal10-3_S220_1:0.00000100000050002909):0.00490697056262988…
((2Bd-mal4-4_S218_1:0.00000100000050002909,((((BoleaeM_2:0.00000100000050002909,BoleaeF_1:0.00000100000050002909):0.00000100000050002909,(BoleaeM_1:0.00000100000050002909,BoleaeF_2:0.00000100000050002909):0.00000100000050002909):0.06446089849871372568,((5Hy-fem9-8_S221_2:0.00000100000050002909,(5Hy-fem9-8_S221_1:0.00000100000050002909,((4Bt-mal10-3_S220_2:0.00000100000050002909,4Bt-mal10-3_S220_1…
((2Bd-mal4-4_S218_2:0.00210989089294711003,1Bd-fem4-2_S217_2:0.00424398378098008594):0.00000100000050002909,((((BoleaeM_2:0.00000100000050002909,BoleaeF_2:0.00000100000050002909):0.00230660534019787875,(BoleaeF_1:0.00000100000050002909,BoleaeM_1:0.00000100000050002909):0.00087779645863274942):0.03370988171401412964,(6Hy-mal9-14_S222_2:0.00160540240256596529,(5Hy-fem9-8_S221_1:0.001051825639385592…
((((((BoleaeF_1:0.00000100000050002909,BoleaeM_1:0.00000100000050002909):0.00242671761050284977,(BoleaeM_2:0.00000100000050002909,BoleaeF_2:0.00000100000050002909):0.00000100000050002909):0.05788121429278248603,(((4Bt-mal10-3_S220_2:0.00000100000050002909,4Bt-mal10-3_S220_1:0.00000100000050002909):0.00000100000050002909,(5Hy-fem9-8_S221_1:0.00241793797586587443,((5Hy-fem9-8_S221_2:0.0000010000005…
(((((BoleaeF_2:0.00000100000050002909,BoleaeM_2:0.00000100000050002909):0.00567452050814344546,(BoleaeM_1:0.00000100000050002909,BoleaeF_1:0.00000100000050002909):0.00296982237431517304):0.01700918306251639894,((4Bt-mal10-3_S220_2:0.00000100000050002909,4Bt-mal10-3_S220_1:0.00000100000050002909):0.00000100000050002909,((3Bt-fem10-2_S219_1:0.00000100000050002909,6Hy-mal9-14_S222_1:0.00000100000050…
((2Bd-mal4-4_S218_2:0.00181218868163479088,(1Bd-fem4-2_S217_2:0.00179719451728400296,(((4Bt-mal10-3_S220_1:0.00000100000050002909,4Bt-mal10-3_S220_2:0.00000100000050002909):0.00000100000050002909,(((5Hy-fem9-8_S221_1:0.00000100000050002909,5Hy-fem9-8_S221_2:0.00000100000050002909):0.00000100000050002909,(3Bt-fem10-2_S219_2:0.00000100000050002909,6Hy-mal9-14_S222_2:0.00000100000050002909):0.003593…
((((5Hy-fem9-8_S221_1:0.00000100000050002909,((4Bt-mal10-3_S220_2:0.00213679844424895108,((3Bt-fem10-2_S219_2:0.00000100000050002909,5Hy-fem9-8_S221_2:0.00224887205218783463):0.00149295694130351857,3Bt-fem10-2_S219_1:0.00000100000050002909):0.00048896616254414890):0.00244632326878239156,(6Hy-mal9-14_S222_2:0.00206472530166084247,(6Hy-mal9-14_S222_1:0.00000100000050002909,4Bt-mal10-3_S220_1:0.0014…
((((BoleaeF_1:0.00157446976702935041,((BoleaeM_1:0.00000100000050002909,BoleaeM_2:0.00000100000050002909):0.00000100000050002909,BoleaeF_2:0.00000100000050002909):0.00000100000050002909):0.05862964352311892530,(((6Hy-mal9-14_S222_2:0.00000100000050002909,(3Bt-fem10-2_S219_1:0.00000100000050002909,(((4Bt-mal10-3_S220_2:0.00000100000050002909,4Bt-mal10-3_S220_1:0.00000100000050002909):0.00000100000…
((1Bd-fem4-2_S217_2:0.00000100000050002909,(((BoleaeF_2:0.00000100000050002909,((BoleaeM_2:0.00000100000050002909,BoleaeF_1:0.00000100000050002909):0.00000100000050002909,BoleaeM_1:0.00000100000050002909):0.00168941180275201095):0.08016377932451808352,((3Bt-fem10-2_S219_1:0.00169999995287468757,(((6Hy-mal9-14_S222_2:0.00000100000050002909,(6Hy-mal9-14_S222_1:0.00000100000050002909,3Bt-fem10-2_S21…
((1Bd-fem4-2_S217_2:0.00000100000050002909,2Bd-mal4-4_S218_1:0.00000100000050002909):0.00000100000050002909,((((BoleaeF_2:0.00000100000050002909,BoleaeM_2:0.00000100000050002909):0.00228137051450482504,(BoleaeF_1:0.00000100000050002909,BoleaeM_1:0.00000100000050002909):0.00107255973776488765):0.02301525396555808775,((3Bt-fem10-2_S219_1:0.00000100000050002909,5Hy-fem9-8_S221_1:0.000001000000500029…
((2Bd-mal4-4_S218_1:0.00000100000050002909,(2Bd-mal4-4_S218_2:0.00089862589511211356,(((BoleaeM_2:0.00000100000050002909,BoleaeF_2:0.00070052364313203568):0.00210974674495878435,(BoleaeF_1:0.00000100000050002909,BoleaeM_1:0.00000100000050002909):0.00283092365007745319):0.05507124656659972278,(((3Bt-fem10-2_S219_1:0.00000100000050002909,4Bt-mal10-3_S220_1:0.00000100000050002909):0.0000010000005000…
((2Bd-mal4-4_S218_2:0.00173747495303172485,(((6Hy-mal9-14_S222_1:0.00000100000050002909,((3Bt-fem10-2_S219_2:0.00058769311693625682,(5Hy-fem9-8_S221_2:0.00058743029462121870,4Bt-mal10-3_S220_2:0.00000100000050002909):0.00000100000050002909):0.00117516591694005182,6Hy-mal9-14_S222_2:0.00000100000050002909):0.00058740930394777591):0.00058693217794706081,((5Hy-fem9-8_S221_1:0.00000100000050002909,3B…
(((2Bd-mal4-4_S218_2:0.00522500248477581093,((BoleaeF_1:0.00019351645568858243,((BoleaeM_2:0.00032739257938422996,BoleaeF_2:0.00143850105825915945):0.00757051941008827275,BoleaeM_1:0.00033720145932552746):0.00088124803295138690):0.08480061895348586787,(5Hy-fem9-8_S221_1:0.00000100000050002909,(4Bt-mal10-3_S220_1:0.00070596708439183537,(((3Bt-fem10-2_S219_1:0.00106249679162142294,(5Hy-fem9-8_S221_…
((2Bd-mal4-4_S218_1:0.00059599631555831776,(2Bd-mal4-4_S218_2:0.01372014128723347652,((BoleaeF_1:0.00185794146692348089,((BoleaeM_2:0.00000100000050002909,BoleaeF_2:0.00179438533255860708):0.00240193321816407988,BoleaeM_1:0.00000100000050002909):0.00297293573428471887):0.07957878630714132484,((4Bt-mal10-3_S220_1:0.00000100000050002909,(5Hy-fem9-8_S221_1:0.00059809815926012953,(3Bt-fem10-2_S219_1:…
((1Bd-fem4-2_S217_2:0.00000100000050002909,(((((BoleaeM_2:0.00000100000050002909,BoleaeF_2:0.00000100000050002909):0.00000100000050002909,BoleaeM_1:0.00000100000050002909):0.00181363993763393743,BoleaeF_1:0.00139453515053617198):0.08925547702827860141,(3Bt-fem10-2_S219_2:0.00000100000050002909,(((((4Bt-mal10-3_S220_2:0.00000100000050002909,5Hy-fem9-8_S221_2:0.00000100000050002909):0.0047521963866…
((2Bd-mal4-4_S218_2:0.00231993199358671194,((3Bt-fem10-2_S219_1:0.00000100000050002909,((3Bt-fem10-2_S219_2:0.00093730232677294463,5Hy-fem9-8_S221_2:0.00046630591797828949):0.00140811926659755913,(5Hy-fem9-8_S221_1:0.00000100000050002909,((6Hy-mal9-14_S222_1:0.00046866435019142673,(4Bt-mal10-3_S220_2:0.00093622538902381582,6Hy-mal9-14_S222_2:0.00000100000050002909):0.00093601995258458214):0.00046…
((2Bd-mal4-4_S218_1:0.00000100000050002909,(1Bd-fem4-2_S217_2:0.00055122027763309810,((BoleaeF_1:0.00000100000050002909,(BoleaeM_2:0.00000100000050002909,(BoleaeF_2:0.00000100000050002909,BoleaeM_1:0.00000100000050002909):0.00000100000050002909):0.00055639230669394103):0.03777576979824292386,((4Bt-mal10-3_S220_2:0.00448615639634038655,(5Hy-fem9-8_S221_1:0.00110587141766010162,(5Hy-fem9-8_S221_2:0…
((2Bd-mal4-4_S218_1:0.00000100000050002909,(((BoleaeF_1:0.00050204481826639062,(BoleaeF_2:0.00232817482548111328,(BoleaeM_2:0.00000100000050002909,BoleaeM_1:0.00000100000050002909):0.00000100000050002909):0.00143723092718086188):0.05662074909884049628,(4Bt-mal10-3_S220_1:0.00000100000050002909,(3Bt-fem10-2_S219_1:0.00076955943711145419,((5Hy-fem9-8_S221_1:0.00000100000050002909,6Hy-mal9-14_S222_1…
((1Bd-fem4-2_S217_2:0.00000100000050002909,2Bd-mal4-4_S218_2:0.00000100000050002909):0.00000100000050002909,(((BoleaeF_2:0.00000100000050002909,(BoleaeM_2:0.00000100000050002909,(BoleaeF_1:0.00000100000050002909,BoleaeM_1:0.00000100000050002909):0.00000100000050002909):0.00375606823958028009):0.04695431699397361464,((3Bt-fem10-2_S219_2:0.00000100000050002909,3Bt-fem10-2_S219_1:0.00000100000050002…
((1Bd-fem4-2_S217_2:0.00000100000050002909,(2Bd-mal4-4_S218_2:0.00233698756757479576,(((3Bt-fem10-2_S219_2:0.00046702328207357983,(4Bt-mal10-3_S220_1:0.00093627353015761665,3Bt-fem10-2_S219_1:0.00046725347151173888):0.00046850049153718986):0.00040236353212214418,((6Hy-mal9-14_S222_2:0.00000100000050002909,(5Hy-fem9-8_S221_2:0.00046754085027202283,(5Hy-fem9-8_S221_1:0.00000100000050002909,6Hy-mal9…
(((((3Bt-fem10-2_S219_2:0.00013256078160016015,6Hy-mal9-14_S222_2:0.00641121532490738274):0.00381247699712474993,((3Bt-fem10-2_S219_1:0.00126901504331961229,6Hy-mal9-14_S222_1:0.00127484441855777527):0.00255908568254416399,((4Bt-mal10-3_S220_1:0.00000100000050002909,(5Hy-fem9-8_S221_2:0.00000100000050002909,5Hy-fem9-8_S221_1:0.00000100000050002909):0.00000100000050002909):0.00000100000050002909,4…
(((1Bd-fem4-2_S217_2:0.00189149678656518679,2Bd-mal4-4_S218_2:0.00000100000050002909):0.02062117673391376110,((3Bt-fem10-2_S219_1:0.00453991588029825036,(6Hy-mal9-14_S222_1:0.00000100000050002909,(3Bt-fem10-2_S219_2:0.00868657167132122314,((4Bt-mal10-3_S220_2:0.00000100000050002909,(5Hy-fem9-8_S221_1:0.00000100000050002909,4Bt-mal10-3_S220_1:0.00000100000050002909):0.00000100000050002909):0.00000…
(2Bd-mal4-4_S218_1:0.00137923990191262226,((((BoleaeF_2:0.00000100000050002909,BoleaeM_2:0.00000100000050002909):0.00000100000050002909,(BoleaeF_1:0.00000100000050002909,BoleaeM_1:0.00000100000050002909):0.00000100000050002909):0.11813382585766381283,(3Bt-fem10-2_S219_1:0.00000100000050002909,(((6Hy-mal9-14_S222_1:0.00000100000050002909,5Hy-fem9-8_S221_2:0.00000100000050002909):0.0000010000005000…
(2Bd-mal4-4_S218_1:0.00000100000050002909,(((BoleaeF_1:0.00000100000050002909,(BoleaeM_2:0.00000100000050002909,(BoleaeM_1:0.00000100000050002909,BoleaeF_2:0.00000100000050002909):0.00000100000050002909):0.00000100000050002909):0.10283777796086332468,(((4Bt-mal10-3_S220_2:0.00000100000050002909,((6Hy-mal9-14_S222_2:0.00000100000050002909,3Bt-fem10-2_S219_1:0.00000100000050002909):0.00000100000050…
(((((BoleaeF_2:0.00022399147926387787,BoleaeM_2:0.00023997085701059261):0.00772456836896575835,(BoleaeM_1:0.00023168335485523422,BoleaeF_1:0.00000100000050002909):0.00235503794221078979):0.05605308559087118780,(((3Bt-fem10-2_S219_1:0.00186802351635555045,((3Bt-fem10-2_S219_2:0.00210589783887377407,6Hy-mal9-14_S222_2:0.00116258639747080753):0.00093082550709854320,(4Bt-mal10-3_S220_1:0.000001000000…
(2Bd-mal4-4_S218_1:0.00000100000050002909,((((BoleaeF_2:0.00000100000050002909,BoleaeM_2:0.00000100000050002909):0.00148388142515883613,(BoleaeF_1:0.00000100000050002909,BoleaeM_1:0.00042734778007865609):0.00023250258883646179):0.04781300671388245133,(3Bt-fem10-2_S219_1:0.00171949249091257880,((5Hy-fem9-8_S221_1:0.00000100000050002909,(5Hy-fem9-8_S221_2:0.00000100000050002909,((4Bt-mal10-3_S220_1…
((2Bd-mal4-4_S218_1:0.00000100000050002909,(2Bd-mal4-4_S218_2:0.00136118781107999205,((BoleaeF_1:0.00000100000050002909,(BoleaeF_2:0.00000100000050002909,(BoleaeM_2:0.00000100000050002909,BoleaeM_1:0.00000100000050002909):0.00000100000050002909):0.00000100000050002909):0.05458065914894640741,((6Hy-mal9-14_S222_1:0.00000100000050002909,3Bt-fem10-2_S219_1:0.00000100000050002909):0.00000100000050002…
(((((3Bt-fem10-2_S219_1:0.00000100000050002909,3Bt-fem10-2_S219_2:0.00000100000050002909):0.00386748465614496044,((4Bt-mal10-3_S220_1:0.00000100000050002909,(5Hy-fem9-8_S221_1:0.00000100000050002909,6Hy-mal9-14_S222_1:0.00097756075449848510):0.00196004578349241862):0.00404370139249241728,(5Hy-fem9-8_S221_2:0.00187196400747207292,(4Bt-mal10-3_S220_2:0.00194899954191932743,6Hy-mal9-14_S222_2:0.0000…
(2Bd-mal4-4_S218_1:0.00000100000050002909,((((BoleaeF_1:0.00245155137964514795,(BoleaeM_2:0.00000100000050002909,BoleaeF_2:0.00000100000050002909):0.00247155318100357501):0.00741751468896342889,BoleaeM_1:0.00000100000050002909):0.12024466642230920155,(3Bt-fem10-2_S219_1:0.00235735207625579340,((5Hy-fem9-8_S221_2:0.00000100000050002909,(((5Hy-fem9-8_S221_1:0.00000100000050002909,4Bt-mal10-3_S220_2…
(((4Bt-mal10-3_S220_1:0.00156887712890070997,(5Hy-fem9-8_S221_1:0.00000100000050002909,(6Hy-mal9-14_S222_1:0.00000100000050002909,(6Hy-mal9-14_S222_2:0.00000100000050002909,(5Hy-fem9-8_S221_2:0.00000100000050002909,(4Bt-mal10-3_S220_2:0.00374766721464984964,(3Bt-fem10-2_S219_2:0.00000100000050002909,3Bt-fem10-2_S219_1:0.00000100000050002909):0.00222354322723068189):0.00000100000050002909):0.00148…
((((BoleaeM_2:0.00282265052835604935,(BoleaeF_2:0.00000100000050002909,BoleaeF_1:0.00000100000050002909):0.00000100000050002909):0.00281776690522080389,BoleaeM_1:0.00000100000050002909):0.11428885667931729109,((4Bt-mal10-3_S220_2:0.00000100000050002909,6Hy-mal9-14_S222_2:0.00184073693792650506):0.00374208401647716698,((5Hy-fem9-8_S221_2:0.00091388691478309686,(3Bt-fem10-2_S219_1:0.000001000000500…
(2Bd-mal4-4_S218_1:0.00303828508862531840,(((1Bd-fem4-2_S217_2:0.00471216796325917356,((4Bt-mal10-3_S220_1:0.00000100000050002909,((((6Hy-mal9-14_S222_2:0.00000100000050002909,3Bt-fem10-2_S219_2:0.00000100000050002909):0.00000100000050002909,(3Bt-fem10-2_S219_1:0.00000100000050002909,4Bt-mal10-3_S220_2:0.00000100000050002909):0.00000100000050002909):0.00000100000050002909,5Hy-fem9-8_S221_2:0.0029…
(2Bd-mal4-4_S218_1:0.00000100000050002909,((((BoleaeF_2:0.00000100000050002909,BoleaeM_2:0.00000100000050002909):0.00396568085928320282,(BoleaeF_1:0.00000100000050002909,BoleaeM_1:0.00000100000050002909):0.00371172214961331326):0.03840780633685980661,(5Hy-fem9-8_S221_1:0.00187503923362623164,(((4Bt-mal10-3_S220_1:0.00000100000050002909,4Bt-mal10-3_S220_2:0.00000100000050002909):0.0000010000005000…
(((2Bd-mal4-4_S218_1:0.00000100000050002909,5Hy-fem9-8_S221_1:0.00290109716838970804):0.00119350866039478858,((6Hy-mal9-14_S222_1:0.00116264883157053255,(((3Bt-fem10-2_S219_2:0.00000100000050002909,4Bt-mal10-3_S220_2:0.00000100000050002909):0.00000100000050002909,(6Hy-mal9-14_S222_2:0.00095761799413512038,5Hy-fem9-8_S221_2:0.00095878210839405223):0.00095813738212236811):0.00096130765372396656,(3B…
((2Bd-mal4-4_S218_1:0.00000100000050002909,(5Hy-fem9-8_S221_1:0.00000100000050002909,(6Hy-mal9-14_S222_1:0.00000100000050002909,(4Bt-mal10-3_S220_2:0.00000100000050002909,(5Hy-fem9-8_S221_2:0.00200297869839539261,(6Hy-mal9-14_S222_2:0.00000100000050002909,((3Bt-fem10-2_S219_2:0.00000100000050002909,3Bt-fem10-2_S219_1:0.00000100000050002909):0.00065947811123116058,(4Bt-mal10-3_S220_1:0.00000100000…
(2Bd-mal4-4_S218_1:0.00000100000050002909,((1Bd-fem4-2_S217_2:0.00000100000050002909,2Bd-mal4-4_S218_2:0.00000100000050002909):0.00000100000050002909,(((4Bt-mal10-3_S220_2:0.00000100000050002909,4Bt-mal10-3_S220_1:0.00000100000050002909):0.00000100000050002909,(3Bt-fem10-2_S219_2:0.00000100000050002909,((6Hy-mal9-14_S222_2:0.00000100000050002909,(5Hy-fem9-8_S221_2:0.00000100000050002909,(5Hy-fem9…
(((((BoleaeM_1:0.00000100000050002909,((BoleaeF_2:0.00000100000050002909,BoleaeF_1:0.00000100000050002909):0.00000100000050002909,BoleaeM_2:0.00000100000050002909):0.00028743277117847412):0.05592203733619090927,(6Hy-mal9-14_S222_1:0.00009069001306662760,(4Bt-mal10-3_S220_1:0.00059888333962134540,(5Hy-fem9-8_S221_2:0.00084343712396664397,(6Hy-mal9-14_S222_2:0.00117359838317253611,(4Bt-mal10-3_S220…
(2Bd-mal4-4_S218_1:0.00225924391146411054,(5Hy-fem9-8_S221_1:0.00075145694136290544,((((BoleaeF_2:0.00000100000050002909,BoleaeF_1:0.00000100000050002909):0.00000100000050002909,(BoleaeM_2:0.00000100000050002909,BoleaeM_1:0.00000100000050002909):0.00000100000050002909):0.09903973829821292874,((4Bt-mal10-3_S220_1:0.00000100000050002909,(5Hy-fem9-8_S221_2:0.00075556543271871886,(6Hy-mal9-14_S222_2:…
(5Hy-fem9-8_S221_1:0.00040544640108197341,(2Bd-mal4-4_S218_1:0.00024169194226766460,((2Bd-mal4-4_S218_2:0.00209579526532011930,1Bd-fem4-2_S217_2:0.00172339195102653520):0.00098958600657698286,((6Hy-mal9-14_S222_1:0.00061778100170291632,(((5Hy-fem9-8_S221_2:0.00369074552875044625,6Hy-mal9-14_S222_2:0.00170103125616960873):0.00103160654464758660,((3Bt-fem10-2_S219_1:0.00017145414522481322,3Bt-fem10…
((5Hy-fem9-8_S221_1:0.00000100000050002909,((2Bd-mal4-4_S218_2:0.00000100000050002909,1Bd-fem4-2_S217_2:0.00000100000050002909):0.00323472496030375927,((((BoleaeF_2:0.00000100000050002909,BoleaeM_2:0.00000100000050002909):0.00000100000050002909,BoleaeM_1:0.00000100000050002909):0.00000100000050002909,BoleaeF_1:0.00000100000050002909):0.07024966239762082953,(5Hy-fem9-8_S221_2:0.0032820690342935023…
(((2Bd-mal4-4_S218_2:0.00224653710804143545,(6Hy-mal9-14_S222_1:0.00000100000050002909,((BoleaeM_2:0.00000100000050002909,(BoleaeF_1:0.00000100000050002909,(BoleaeF_2:0.00000100000050002909,BoleaeM_1:0.00000100000050002909):0.00000100000050002909):0.00000100000050002909):0.04425138821966098646,(3Bt-fem10-2_S219_2:0.00000100000050002909,((6Hy-mal9-14_S222_2:0.00000100000050002909,(4Bt-mal10-3_S220…
(((2Bd-mal4-4_S218_2:0.00000100000050002909,2Bd-mal4-4_S218_1:0.00000100000050002909):0.00000100000050002909,((6Hy-mal9-14_S222_1:0.00000100000050002909,((5Hy-fem9-8_S221_2:0.00198413425382022160,((BoleaeF_1:0.00000100000050002909,(BoleaeF_2:0.00000100000050002909,(BoleaeM_2:0.00000100000050002909,BoleaeM_1:0.00000100000050002909):0.00000100000050002909):0.00000100000050002909):0.0611924958005899…
((((2Bd-mal4-4_S218_1:0.00000100000050002909,2Bd-mal4-4_S218_2:0.00000100000050002909):0.00000100000050002909,5Hy-fem9-8_S221_1:0.00000100000050002909):0.00000100000050002909,(6Hy-mal9-14_S222_1:0.00090864588362712245,(((BoleaeM_2:0.00000100000050002909,BoleaeF_2:0.00000100000050002909):0.02970854321925973235,(BoleaeM_1:0.00000100000050002909,BoleaeF_1:0.00000100000050002909):0.009628753131195115…
((5Hy-fem9-8_S221_1:0.00080941811857822505,((6Hy-mal9-14_S222_1:0.00043330730281031346,(4Bt-mal10-3_S220_1:0.00082206513564531537,((4Bt-mal10-3_S220_2:0.00000100000050002909,(6Hy-mal9-14_S222_2:0.00000100000050002909,5Hy-fem9-8_S221_2:0.00000100000050002909):0.00130843675599994890):0.00130923819885317904,(3Bt-fem10-2_S219_2:0.00000100000050002909,3Bt-fem10-2_S219_1:0.00000100000050002909):0.00000…
(((((BoleaeM_2:0.00000100000050002909,(BoleaeM_1:0.00000100000050002909,BoleaeF_2:0.00000100000050002909):0.00000100000050002909):0.00000100000050002909,BoleaeF_1:0.00000100000050002909):0.04641241062719633770,((3Bt-fem10-2_S219_2:0.00000100000050002909,(6Hy-mal9-14_S222_2:0.00060051012872634302,(4Bt-mal10-3_S220_2:0.00000100000050002909,5Hy-fem9-8_S221_2:0.00240677415915267973):0.000598353527480…
(((5Hy-fem9-8_S221_1:0.00000100000050002909,(1Bd-fem4-2_S217_2:0.00000100000050002909,(((BoleaeM_1:0.00000100000050002909,BoleaeF_1:0.00000100000050002909):0.00000100000050002909,(BoleaeF_2:0.00000100000050002909,BoleaeM_2:0.00000100000050002909):0.00000100000050002909):0.04474420391071136371,((5Hy-fem9-8_S221_2:0.00000100000050002909,(4Bt-mal10-3_S220_1:0.00000100000050002909,6Hy-mal9-14_S222_2:…
(1Bd-fem4-2_S217_2:0.00000100000050002909,(2Bd-mal4-4_S218_2:0.01533161243492793362,((((3Bt-fem10-2_S219_2:0.00000100000050002909,3Bt-fem10-2_S219_1:0.00000100000050002909):0.00151221864739314589,((6Hy-mal9-14_S222_1:0.00000100000050002909,((5Hy-fem9-8_S221_2:0.00000100000050002909,4Bt-mal10-3_S220_2:0.00146312035288634758):0.00146205349591168980,6Hy-mal9-14_S222_2:0.00000100000050002909):0.00444…
(((5Hy-fem9-8_S221_1:0.00000100000050002909,(4Bt-mal10-3_S220_1:0.00000100000050002909,((5Hy-fem9-8_S221_2:0.00000100000050002909,(4Bt-mal10-3_S220_2:0.00000100000050002909,((6Hy-mal9-14_S222_1:0.00372319293657862645,((BoleaeF_1:0.00000100000050002909,BoleaeF_2:0.00000100000050002909):0.00000100000050002909,(BoleaeM_2:0.00000100000050002909,BoleaeM_1:0.00000100000050002909):0.00000100000050002909…
(((BoleaeF_2:0.00000100000050002909,(BoleaeF_1:0.00000100000050002909,(BoleaeM_2:0.00000100000050002909,BoleaeM_1:0.00000100000050002909):0.00000100000050002909):0.00112253985851039221):0.07933652729042713070,((3Bt-fem10-2_S219_1:0.00000100000050002909,6Hy-mal9-14_S222_1:0.00000100000050002909):0.00112174325225326789,(3Bt-fem10-2_S219_2:0.00112252239636452056,((((4Bt-mal10-3_S220_2:0.000001000000…
((((BoleaeM_2:0.00000100000050002909,(BoleaeF_1:0.00073712364677675857,BoleaeM_1:0.00000100000050002909):0.00073666820150075857):0.00147343283652145909,BoleaeF_2:0.00000100000050002909):0.11289906701210129791,(4Bt-mal10-3_S220_1:0.00042788495541632311,((3Bt-fem10-2_S219_1:0.00000100000050002909,6Hy-mal9-14_S222_1:0.00067792696194182787):0.00067931666998587387,((4Bt-mal10-3_S220_2:0.00272173541220…
(((BoleaeF_1:0.00000100000050002909,((BoleaeF_2:0.00000100000050002909,BoleaeM_2:0.00000100000050002909):0.00209880941502244532,BoleaeM_1:0.00000100000050002909):0.00139754922491301518):0.07771981355925074164,((3Bt-fem10-2_S219_1:0.00000100000050002909,6Hy-mal9-14_S222_1:0.00000100000050002909):0.00000100000050002909,(5Hy-fem9-8_S221_1:0.00000100000050002909,(4Bt-mal10-3_S220_1:0.0006961185913140…
(1Bd-fem4-2_S217_2:0.00000100000050002909,(2Bd-mal4-4_S218_1:0.00000100000050002909,(2Bd-mal4-4_S218_2:0.00000100000050002909,((BoleaeF_2:0.00000100000050002909,(BoleaeF_1:0.00000100000050002909,(BoleaeM_1:0.00000100000050002909,BoleaeM_2:0.00000100000050002909):0.00000100000050002909):0.00000100000050002909):0.04984297124555831654,((((5Hy-fem9-8_S221_2:0.00000100000050002909,((6Hy-mal9-14_S222_1…
((((BoleaeM_2:0.00000100000050002909,(BoleaeF_1:0.00000100000050002909,BoleaeF_2:0.00000100000050002909):0.00000100000050002909):0.00000100000050002909,BoleaeM_1:0.00000100000050002909):0.06465032622843970567,(4Bt-mal10-3_S220_1:0.00000100000050002909,((((3Bt-fem10-2_S219_1:0.00036551711265248027,6Hy-mal9-14_S222_1:0.00000100000050002909):0.00036548156136557628,(3Bt-fem10-2_S219_2:0.0010986213298…
(((BoleaeF_2:0.00000100000050002909,((BoleaeM_1:0.00000100000050002909,BoleaeM_2:0.00000100000050002909):0.00000100000050002909,BoleaeF_1:0.00063540981520003982):0.00063624080940621398):0.03924965814493818622,((3Bt-fem10-2_S219_1:0.00000100000050002909,6Hy-mal9-14_S222_1:0.00000100000050002909):0.00000100000050002909,(((3Bt-fem10-2_S219_2:0.00061924001978879068,(6Hy-mal9-14_S222_2:0.0000010000005…
(((((BoleaeM_2:0.00000100000050002909,BoleaeF_2:0.00000100000050002909):0.00101341923079806902,(BoleaeM_1:0.00000100000050002909,BoleaeF_1:0.00000100000050002909):0.00000100000050002909):0.06976650389615585146,((4Bt-mal10-3_S220_1:0.00000100000050002909,(3Bt-fem10-2_S219_1:0.00000100000050002909,(4Bt-mal10-3_S220_2:0.00000100000050002909,(3Bt-fem10-2_S219_2:0.00000100000050002909,(5Hy-fem9-8_S221…
((((BoleaeF_1:0.00000100000050002909,(BoleaeF_2:0.00000100000050002909,BoleaeM_1:0.00000100000050002909):0.00000100000050002909):0.00000100000050002909,BoleaeM_2:0.00000100000050002909):0.06563666394422214279,((5Hy-fem9-8_S221_1:0.00000100000050002909,6Hy-mal9-14_S222_1:0.00000100000050002909):0.00000100000050002909,(4Bt-mal10-3_S220_1:0.00000100000050002909,(3Bt-fem10-2_S219_1:0.0000010000005000…
((2Bd-mal4-4_S218_1:0.00000100000050002909,(2Bd-mal4-4_S218_2:0.00045570307840983815,((BoleaeF_1:0.00000100000050002909,((BoleaeM_2:0.00000100000050002909,BoleaeF_2:0.00000100000050002909):0.00136826345370629106,BoleaeM_1:0.00000100000050002909):0.00091117022661995012):0.09596910743501488317,((((3Bt-fem10-2_S219_2:0.00133562466434593752,5Hy-fem9-8_S221_2:0.00419322902644023339):0.0023179173046516…
((1Bd-fem4-2_S217_2:0.00000100000050002909,(((BoleaeM_1:0.00000100000050002909,(BoleaeM_2:0.00000100000050002909,(BoleaeF_1:0.00000100000050002909,BoleaeF_2:0.00000100000050002909):0.00000100000050002909):0.00000100000050002909):0.07475181781086311095,((5Hy-fem9-8_S221_2:0.00080211047111577408,(6Hy-mal9-14_S222_2:0.00000100000050002909,6Hy-mal9-14_S222_1:0.00000100000050002909):0.0032567405590305…
(((((((6Hy-mal9-14_S222_1:0.00000100000050002909,6Hy-mal9-14_S222_2:0.00222888865985400569):0.00187321851291187276,(3Bt-fem10-2_S219_1:0.00164671445754633401,((4Bt-mal10-3_S220_2:0.00000100000050002909,4Bt-mal10-3_S220_1:0.00000100000050002909):0.00131329165553536326,(3Bt-fem10-2_S219_2:0.00059382689662829038,5Hy-fem9-8_S221_2:0.00617960092923549968):0.00321059093731990326):0.00183623928679062221…
(2Bd-mal4-4_S218_1:0.00000100000050002909,(((((BoleaeF_2:0.00000100000050002909,(BoleaeM_2:0.00000100000050002909,BoleaeF_1:0.00000100000050002909):0.00000100000050002909):0.00000100000050002909,BoleaeM_1:0.00000100000050002909):0.07050823974601017063,(((6Hy-mal9-14_S222_1:0.00074402827330939843,6Hy-mal9-14_S222_2:0.00000100000050002909):0.00299318370132163050,((5Hy-fem9-8_S221_2:0.00149028581765…
(2Bd-mal4-4_S218_1:0.00000100000050002909,(((((BoleaeF_2:0.00000100000050002909,BoleaeM_2:0.00000100000050002909):0.00126728829119210546,(BoleaeM_1:0.00000100000050002909,BoleaeF_1:0.00000100000050002909):0.00000100000050002909):0.08864668719760872284,(3Bt-fem10-2_S219_1:0.00000100000050002909,((6Hy-mal9-14_S222_1:0.00000100000050002909,(4Bt-mal10-3_S220_1:0.00000100000050002909,((6Hy-mal9-14_S22…
((2Bd-mal4-4_S218_1:0.00000100000050002909,(2Bd-mal4-4_S218_2:0.00000100000050002909,(((BoleaeF_2:0.00000100000050002909,BoleaeM_1:0.00000100000050002909):0.00000100000050002909,(BoleaeM_2:0.00000100000050002909,BoleaeF_1:0.00000100000050002909):0.00000100000050002909):0.04869678199059429557,((4Bt-mal10-3_S220_1:0.00000100000050002909,4Bt-mal10-3_S220_2:0.00000100000050002909):0.00153559371097104…
(2Bd-mal4-4_S218_1:0.00000100000050002909,((2Bd-mal4-4_S218_2:0.00084286273523312373,(((4Bt-mal10-3_S220_1:0.00169563823154010107,4Bt-mal10-3_S220_2:0.00000100000050002909):0.00801867492250243723,(5Hy-fem9-8_S221_1:0.00000100000050002909,(3Bt-fem10-2_S219_1:0.00000100000050002909,(6Hy-mal9-14_S222_1:0.00084724182603173595,(5Hy-fem9-8_S221_2:0.00084681451418872186,(3Bt-fem10-2_S219_2:0.00084733633…
(1Bd-fem4-2_S217_2:0.00000100000050002909,((2Bd-mal4-4_S218_2:0.00000100000050002909,2Bd-mal4-4_S218_1:0.00000100000050002909):0.00000100000050002909,(((3Bt-fem10-2_S219_1:0.00228026519217175904,(5Hy-fem9-8_S221_1:0.00688700550451689514,(6Hy-mal9-14_S222_1:0.00030378601649549747,((3Bt-fem10-2_S219_2:0.00447090632360108882,5Hy-fem9-8_S221_2:0.00373610881212829097):0.00523206326821133109,6Hy-mal9-1…
(2Bd-mal4-4_S218_1:0.00000100000050002909,(((((BoleaeM_1:0.00090186244003574029,(BoleaeM_2:0.00460702380620624068,BoleaeF_2:0.00086021371961568505):0.00468049142533640081):0.00090477081943765732,BoleaeF_1:0.00000100000050002909):0.09808292456595135711,((((((3Bt-fem10-2_S219_2:0.00000100000050002909,5Hy-fem9-8_S221_2:0.00266197748406673358):0.00355428019727313700,6Hy-mal9-14_S222_2:0.0000010000005…
(((1Bd-fem4-2_S217_2:0.00000100000050002909,((3Bt-fem10-2_S219_1:0.00000100000050002909,(4Bt-mal10-3_S220_1:0.00000100000050002909,(4Bt-mal10-3_S220_2:0.00000100000050002909,(6Hy-mal9-14_S222_1:0.00000100000050002909,((6Hy-mal9-14_S222_2:0.00000100000050002909,3Bt-fem10-2_S219_2:0.00100459232858059774):0.00000100000050002909,(5Hy-fem9-8_S221_1:0.00303429072147751340,5Hy-fem9-8_S221_2:0.0000010000…
((2Bd-mal4-4_S218_1:0.00000100000050002909,2Bd-mal4-4_S218_2:0.00000100000050002909):0.00000100000050002909,(((((BoleaeF_2:0.00000100000050002909,BoleaeM_2:0.00065980013157480605):0.00198050477678497847,BoleaeM_1:0.00000100000050002909):0.00065856871106318294,BoleaeF_1:0.00000100000050002909):0.07512751286922850213,((3Bt-fem10-2_S219_1:0.00129272536606181866,(6Hy-mal9-14_S222_1:0.0000010000005000…
(2Bd-mal4-4_S218_1:0.00000100000050002909,((((5Hy-fem9-8_S221_1:0.00000100000050002909,(((6Hy-mal9-14_S222_1:0.00000100000050002909,(6Hy-mal9-14_S222_2:0.00000100000050002909,(3Bt-fem10-2_S219_2:0.00332604205871960424,5Hy-fem9-8_S221_2:0.00132631141182145904):0.00000100000050002909):0.00132545418961531347):0.00106207844634410051,(4Bt-mal10-3_S220_2:0.00000100000050002909,4Bt-mal10-3_S220_1:0.0000…
(2Bd-mal4-4_S218_1:0.00000100000050002909,((((BoleaeM_2:0.00000100000050002909,BoleaeF_2:0.00000100000050002909):0.00730864960166462477,(BoleaeM_1:0.00000100000050002909,BoleaeF_1:0.00000100000050002909):0.00017305978824317864):0.02650499435585019700,((3Bt-fem10-2_S219_1:0.00000100000050002909,((5Hy-fem9-8_S221_1:0.00000100000050002909,(6Hy-mal9-14_S222_1:0.00000100000050002909,5Hy-fem9-8_S221_2:…
((((4Bt-mal10-3_S220_1:0.00017499965894917201,((((3Bt-fem10-2_S219_2:0.00017500896636001140,6Hy-mal9-14_S222_2:0.00000100000050002909):0.00035044973811691380,4Bt-mal10-3_S220_2:0.00017524504667468526):0.00035025171776755491,6Hy-mal9-14_S222_1:0.00000100000050002909):0.00035030890091219366,(3Bt-fem10-2_S219_1:0.00000100000050002909,(5Hy-fem9-8_S221_1:0.00000100000050002909,5Hy-fem9-8_S221_2:0.0001…
(2Bd-mal4-4_S218_1:0.00000100000050002909,((((BoleaeM_2:0.00000100000050002909,BoleaeF_2:0.00000100000050002909):0.00181767680312686585,(BoleaeF_1:0.00000100000050002909,BoleaeM_1:0.00000100000050002909):0.00353511481985686058):0.06545844924914655250,((5Hy-fem9-8_S221_2:0.00000100000050002909,(3Bt-fem10-2_S219_2:0.00000100000050002909,(6Hy-mal9-14_S222_2:0.00065511512549553026,4Bt-mal10-3_S220_2:…
(2Bd-mal4-4_S218_1:0.00000100000050002909,((((BoleaeM_2:0.00000100000050002909,BoleaeF_2:0.00000100000050002909):0.00300757150982223923,(BoleaeF_1:0.00000100000050002909,BoleaeM_1:0.00000100000050002909):0.00098111279243918797):0.05813490915263039294,(4Bt-mal10-3_S220_1:0.00040103057653054241,((3Bt-fem10-2_S219_1:0.00000100000050002909,6Hy-mal9-14_S222_1:0.00000100000050002909):0.0003291068304800…
(2Bd-mal4-4_S218_1:0.00000100000050002909,(((BoleaeM_2:0.00000100000050002909,((BoleaeF_2:0.00000100000050002909,BoleaeM_1:0.00000100000050002909):0.00000100000050002909,BoleaeF_1:0.00000100000050002909):0.00036944597297143306):0.05956075247197282346,(((3Bt-fem10-2_S219_1:0.00000100000050002909,(((3Bt-fem10-2_S219_2:0.00000100000050002909,(4Bt-mal10-3_S220_2:0.00111866003823852265,6Hy-mal9-14_S22…
(2Bd-mal4-4_S218_1:0.00000100000050002909,(((((BoleaeF_1:0.00000100000050002909,BoleaeF_2:0.00000100000050002909):0.00000100000050002909,BoleaeM_1:0.00000100000050002909):0.00000100000050002909,BoleaeM_2:0.00000100000050002909):0.09937789454596186733,((3Bt-fem10-2_S219_1:0.00000100000050002909,(4Bt-mal10-3_S220_1:0.00283596241068166319,(4Bt-mal10-3_S220_2:0.00000100000050002909,(((5Hy-fem9-8_S221…
((((BoleaeF_2:0.00192427694992506931,BoleaeM_2:0.00034241664440146704):0.00822656354775149444,(BoleaeF_1:0.00143743648909424758,BoleaeM_1:0.00082754030284785246):0.00543721587057320772):0.08612391337607393227,(4Bt-mal10-3_S220_1:0.00110481822127572325,(6Hy-mal9-14_S222_1:0.00166791100404430482,((5Hy-fem9-8_S221_1:0.00000100000050002909,((3Bt-fem10-2_S219_2:0.00027306253324659106,(4Bt-mal10-3_S220…
((2Bd-mal4-4_S218_2:0.00000100000050002909,(2Bd-mal4-4_S218_1:0.00000100000050002909,1Bd-fem4-2_S217_2:0.00000100000050002909):0.00000100000050002909):0.00000100000050002909,((BoleaeF_2:0.00000100000050002909,(BoleaeF_1:0.00309939751125943089,(BoleaeM_2:0.00000100000050002909,BoleaeM_1:0.00000100000050002909):0.00000100000050002909):0.00206040311399275896):0.09281087793349813986,((((3Bt-fem10-2_S…
(((((BoleaeM_2:0.00000100000050002909,BoleaeM_1:0.00000100000050002909):0.00000100000050002909,(BoleaeF_2:0.00000100000050002909,BoleaeF_1:0.00000100000050002909):0.00000100000050002909):0.06386645006713058403,(3Bt-fem10-2_S219_1:0.00229529275917276241,((4Bt-mal10-3_S220_1:0.00000100000050002909,(4Bt-mal10-3_S220_2:0.00115018805853509898,(5Hy-fem9-8_S221_2:0.00000100000050002909,(3Bt-fem10-2_S219…
((((((6Hy-mal9-14_S222_2:0.00000100000050002909,(6Hy-mal9-14_S222_1:0.00000100000050002909,(((5Hy-fem9-8_S221_2:0.00000100000050002909,5Hy-fem9-8_S221_1:0.00000100000050002909):0.00000100000050002909,4Bt-mal10-3_S220_1:0.00000100000050002909):0.00000100000050002909,3Bt-fem10-2_S219_1:0.00000100000050002909):0.00000100000050002909):0.00000100000050002909):0.00000100000050002909,4Bt-mal10-3_S220_2:…
((2Bd-mal4-4_S218_1:0.00000100000050002909,1Bd-fem4-2_S217_2:0.00000100000050002909):0.00000100000050002909,(((BoleaeF_1:0.00000100000050002909,((BoleaeM_1:0.00000100000050002909,BoleaeM_2:0.00000100000050002909):0.00000100000050002909,BoleaeF_2:0.00270131883370518851):0.00134632271007005186):0.09492438147966393569,(3Bt-fem10-2_S219_1:0.00000100000050002909,(3Bt-fem10-2_S219_2:0.00174904171221350…
((2Bd-mal4-4_S218_1:0.00122658787543131458,(2Bd-mal4-4_S218_2:0.00127171597010558427,((BoleaeF_1:0.00000100000050002909,((BoleaeM_2:0.00000100000050002909,BoleaeF_2:0.00000100000050002909):0.00000100000050002909,BoleaeM_1:0.00000100000050002909):0.00000100000050002909):0.09163703207151406571,(4Bt-mal10-3_S220_1:0.00000100000050002909,(3Bt-fem10-2_S219_1:0.00000100000050002909,((6Hy-mal9-14_S222_2…
(1Bd-fem4-2_S217_2:0.00000100000050002909,(2Bd-mal4-4_S218_1:0.00000100000050002909,(2Bd-mal4-4_S218_2:0.00000100000050002909,((BoleaeF_1:0.00232678401358821707,((BoleaeM_1:0.00000100000050002909,BoleaeM_2:0.00000100000050002909):0.00000100000050002909,BoleaeF_2:0.00000100000050002909):0.00000100000050002909):0.06870379692532248284,(((((5Hy-fem9-8_S221_1:0.00000100000050002909,5Hy-fem9-8_S221_2:0…
(1Bd-fem4-2_S217_2:0.00000100000050002909,((((BoleaeM_2:0.00000100000050002909,((BoleaeF_2:0.00000100000050002909,BoleaeM_1:0.00000100000050002909):0.00000100000050002909,BoleaeF_1:0.00000100000050002909):0.00000100000050002909):0.05934940678003319120,(6Hy-mal9-14_S222_2:0.00077842774293772213,((5Hy-fem9-8_S221_2:0.00000100000050002909,(4Bt-mal10-3_S220_2:0.00000100000050002909,3Bt-fem10-2_S219_1…
((2Bd-mal4-4_S218_2:0.00091120037146089430,(1Bd-fem4-2_S217_2:0.00666546920267844459,((3Bt-fem10-2_S219_1:0.00000100000050002909,(3Bt-fem10-2_S219_2:0.00371676457338047288,(5Hy-fem9-8_S221_2:0.00000100000050002909,(5Hy-fem9-8_S221_1:0.00275165288536889045,(6Hy-mal9-14_S222_2:0.00091545610038718200,((6Hy-mal9-14_S222_1:0.00000100000050002909,4Bt-mal10-3_S220_1:0.00000100000050002909):0.00000100000…
(((2Bd-mal4-4_S218_2:0.00409671294096369473,1Bd-fem4-2_S217_2:0.00139357453498583478):0.00467792456666011637,((BoleaeF_1:0.00000100000050002909,((BoleaeF_2:0.00000100000050002909,BoleaeM_1:0.00000100000050002909):0.00000100000050002909,BoleaeM_2:0.00000100000050002909):0.00135824855087757256):0.06392696462662843249,(3Bt-fem10-2_S219_1:0.00000100000050002909,(4Bt-mal10-3_S220_1:0.00000100000050002…
(2Bd-mal4-4_S218_1:0.00049236460211950553,(((BoleaeF_1:0.00099784226221632795,(BoleaeF_2:0.00561951050670395774,(BoleaeM_2:0.00000100000050002909,BoleaeM_1:0.00000100000050002909):0.00000100000050002909):0.00410445197424504603):0.08432529574556074659,(4Bt-mal10-3_S220_1:0.00277020382560822648,(6Hy-mal9-14_S222_1:0.00000100000050002909,(5Hy-fem9-8_S221_1:0.00000100000050002909,(5Hy-fem9-8_S221_2:0…
((2Bd-mal4-4_S218_2:0.00348053654656929222,((((4Bt-mal10-3_S220_2:0.00482857375971343806,(3Bt-fem10-2_S219_2:0.00000100000050002909,3Bt-fem10-2_S219_1:0.00000100000050002909):0.00475166698568421034):0.00153976420448302090,((5Hy-fem9-8_S221_2:0.00000100000050002909,6Hy-mal9-14_S222_1:0.00000100000050002909):0.00000100000050002909,((6Hy-mal9-14_S222_2:0.00000100000050002909,4Bt-mal10-3_S220_1:0.000…
(2Bd-mal4-4_S218_1:0.00000100000050002909,(1Bd-fem4-2_S217_2:0.01044581819640383671,(2Bd-mal4-4_S218_2:0.00401512944951113587,((BoleaeF_2:0.00091987372247701320,((BoleaeF_1:0.00000100000050002909,BoleaeM_2:0.00000100000050002909):0.00000100000050002909,BoleaeM_1:0.00000100000050002909):0.00291686518483423932):0.10828715050135248599,((4Bt-mal10-3_S220_1:0.00213233602741534373,((3Bt-fem10-2_S219_2:…
(2Bd-mal4-4_S218_1:0.00000100000050002909,(2Bd-mal4-4_S218_2:0.01121356408630013769,((((3Bt-fem10-2_S219_1:0.00000100000050002909,3Bt-fem10-2_S219_2:0.00000100000050002909):0.00000100000050002909,(((5Hy-fem9-8_S221_1:0.00000100000050002909,6Hy-mal9-14_S222_1:0.00000100000050002909):0.00000100000050002909,4Bt-mal10-3_S220_1:0.00000100000050002909):0.00306301605327456835,((5Hy-fem9-8_S221_2:0.00000…
((1Bd-fem4-2_S217_2:0.01965162743626412689,(2Bd-mal4-4_S218_2:0.00458615521664230627,((BoleaeF_1:0.00142011712891076448,((BoleaeM_2:0.00000100000050002909,BoleaeM_1:0.00000100000050002909):0.00000100000050002909,BoleaeF_2:0.00114060384745917208):0.00788061270820691710):0.11951447449809633750,(((6Hy-mal9-14_S222_1:0.00000100000050002909,((5Hy-fem9-8_S221_2:0.00000100000050002909,5Hy-fem9-8_S221_1:…
(2Bd-mal4-4_S218_1:0.00000100000050002909,((((BoleaeF_2:0.00000100000050002909,(BoleaeF_1:0.00000100000050002909,BoleaeM_2:0.00000100000050002909):0.00000100000050002909):0.00000100000050002909,BoleaeM_1:0.00000100000050002909):0.07280950143390076124,((6Hy-mal9-14_S222_1:0.00000100000050002909,5Hy-fem9-8_S221_1:0.00172083831372253962):0.00122131632300890138,(5Hy-fem9-8_S221_2:0.000859770137395679…
(((2Bd-mal4-4_S218_1:0.00000100000050002909,2Bd-mal4-4_S218_2:0.00000100000050002909):0.00000100000050002909,1Bd-fem4-2_S217_2:0.00973130195127778173):0.00748676006752975031,((5Hy-fem9-8_S221_1:0.00234262261735967503,((((BoleaeM_2:0.00000100000050002909,BoleaeM_1:0.00000100000050002909):0.00000100000050002909,BoleaeF_2:0.00220646872676240639):0.00091833288596333482,BoleaeF_1:0.0012711481315481145…
(((BoleaeM_1:0.00000100000050002909,BoleaeF_1:0.00000100000050002909):0.00000100000050002909,(BoleaeM_2:0.00000100000050002909,BoleaeF_2:0.00000100000050002909):0.00257731201455737875):0.07742513004498291496,((4Bt-mal10-3_S220_1:0.00558249436337871115,((((5Hy-fem9-8_S221_2:0.00253922209730393037,6Hy-mal9-14_S222_2:0.00000100000050002909):0.00254527857461521673,(3Bt-fem10-2_S219_2:0.00000100000050…
((1Bd-fem4-2_S217_2:0.00338216748589476339,2Bd-mal4-4_S218_2:0.00542062554460068236):0.00510660667555461016,(2Bd-mal4-4_S218_1:0.00053872539897819205,((BoleaeF_2:0.00000100000050002909,(BoleaeM_2:0.00000100000050002909,(BoleaeM_1:0.00000100000050002909,BoleaeF_1:0.00000100000050002909):0.00198371427861284257):0.00065702400353212140):0.07610173024974596634,(((5Hy-fem9-8_S221_1:0.000329612056057070…
(2Bd-mal4-4_S218_1:0.00000100000050002909,(((BoleaeF_1:0.00000100000050002909,(BoleaeF_2:0.00212862037884819794,(BoleaeM_2:0.00000100000050002909,BoleaeM_1:0.00000100000050002909):0.00000100000050002909):0.00652022090221948420):0.09451924929931461439,(4Bt-mal10-3_S220_1:0.00000100000050002909,(((((6Hy-mal9-14_S222_2:0.00000100000050002909,3Bt-fem10-2_S219_1:0.00000100000050002909):0.0000010000005…
(2Bd-mal4-4_S218_1:0.00278460592324040329,((1Bd-fem4-2_S217_2:0.00572457746100792173,2Bd-mal4-4_S218_2:0.00846233294998295464):0.00656258101153491674,(((4Bt-mal10-3_S220_1:0.00000100000050002909,(5Hy-fem9-8_S221_1:0.03907321932995917735,(6Hy-mal9-14_S222_1:0.00622694510192179761,3Bt-fem10-2_S219_1:0.00169729800842032593):0.02028158325937515910):0.00277894684983942758):0.00437585764406843349,(3Bt-…
(2Bd-mal4-4_S218_1:0.00272814498270329726,((2Bd-mal4-4_S218_2:0.00582256596489520543,1Bd-fem4-2_S217_2:0.00554022950555984293):0.01303758017744235248,((4Bt-mal10-3_S220_1:0.00000100000050002909,((5Hy-fem9-8_S221_1:0.00000100000050002909,3Bt-fem10-2_S219_1:0.00000100000050002909):0.00000100000050002909,(4Bt-mal10-3_S220_2:0.00692314515148443645,((5Hy-fem9-8_S221_2:0.00000100000050002909,3Bt-fem10-…
(((2Bd-mal4-4_S218_2:0.00540561011354003147,1Bd-fem4-2_S217_2:0.00000100000050002909):0.00268196604843015446,(((6Hy-mal9-14_S222_2:0.00269518372803192758,(5Hy-fem9-8_S221_2:0.00000100000050002909,((6Hy-mal9-14_S222_1:0.00000100000050002909,3Bt-fem10-2_S219_2:0.00000100000050002909):0.00000100000050002909,4Bt-mal10-3_S220_2:0.00000100000050002909):0.00000100000050002909):0.00000100000050002909):0.…
((((BoleaeM_2:0.00000100000050002909,BoleaeM_1:0.00000100000050002909):0.00238411341258623621,(BoleaeF_2:0.00049458636195283357,BoleaeF_1:0.00046175357817030489):0.00490784149089214510):0.08068944377093167919,((4Bt-mal10-3_S220_2:0.00841382215204182146,(6Hy-mal9-14_S222_1:0.00000100000050002909,(3Bt-fem10-2_S219_1:0.00094727768022620702,(3Bt-fem10-2_S219_2:0.00023639601657007226,(6Hy-mal9-14_S222…
(((((((BoleaeF_1:0.00000100000050002909,BoleaeF_2:0.00000100000050002909):0.00000100000050002909,(BoleaeM_2:0.00000100000050002909,BoleaeM_1:0.00000100000050002909):0.00409885516289941812):0.00615448956775339201,1Bd-fem4-2_S217_2:0.00000100000050002909):0.00000100000050002909,((3Bt-fem10-2_S219_1:0.00000100000050002909,(2Bd-mal4-4_S218_1:0.00000100000050002909,(((2Bd-mal4-4_S218_2:0.0000010000005…
(((((BoleaeM_2:0.00000100000050002909,BoleaeM_1:0.00000100000050002909):0.00094344121787502124,(BoleaeF_2:0.00000100000050002909,BoleaeF_1:0.00000100000050002909):0.00000100000050002909):0.04164999713535924575,((3Bt-fem10-2_S219_2:0.00094038984476451824,(5Hy-fem9-8_S221_2:0.00000100000050002909,(4Bt-mal10-3_S220_2:0.00000100000050002909,6Hy-mal9-14_S222_2:0.00000100000050002909):0.000001000000500…
(2Bd-mal4-4_S218_1:0.00000100000050002909,((1Bd-fem4-2_S217_2:0.00292048125217054524,2Bd-mal4-4_S218_2:0.00459307788335848628):0.00433502986356761651,(((6Hy-mal9-14_S222_1:0.00000100000050002909,(5Hy-fem9-8_S221_1:0.00000100000050002909,4Bt-mal10-3_S220_1:0.00000100000050002909):0.00049514529994458870):0.00049499382283372606,(3Bt-fem10-2_S219_1:0.00000100000050002909,((3Bt-fem10-2_S219_2:0.000001…
((((BoleaeF_2:0.00000100000050002909,BoleaeM_2:0.00269957562325928019):0.00638517537817598173,(BoleaeM_1:0.00270535387666344385,BoleaeF_1:0.00000100000050002909):0.00089220071519260393):0.06856585465809024449,(4Bt-mal10-3_S220_1:0.00089490438515886170,((3Bt-fem10-2_S219_1:0.00088340350578758743,5Hy-fem9-8_S221_1:0.00000100000050002909):0.00000100000050002909,((4Bt-mal10-3_S220_2:0.001765492829839…
(((((BoleaeM_2:0.00000100000050002909,BoleaeM_1:0.00000100000050002909):0.00000100000050002909,BoleaeF_2:0.00285545569540781186):0.00213765797685938575,BoleaeF_1:0.00000100000050002909):0.06424802366472440185,(4Bt-mal10-3_S220_1:0.00146449110081930695,(6Hy-mal9-14_S222_1:0.00000100000050002909,((((3Bt-fem10-2_S219_2:0.00000100000050002909,3Bt-fem10-2_S219_1:0.00000100000050002909):0.0000010000005…
((2Bd-mal4-4_S218_1:0.00000100000050002909,2Bd-mal4-4_S218_2:0.00000100000050002909):0.00000100000050002909,(((BoleaeM_2:0.00072923710481583828,((BoleaeF_1:0.00000100000050002909,BoleaeF_2:0.00000100000050002909):0.00000100000050002909,BoleaeM_1:0.00256445946170617530):0.00186596068611536185):0.06875662926586263712,((((3Bt-fem10-2_S219_2:0.00000100000050002909,((5Hy-fem9-8_S221_2:0.00000100000050…
(2Bd-mal4-4_S218_1:0.00000100000050002909,(((((BoleaeF_1:0.00000100000050002909,BoleaeM_1:0.00000100000050002909):0.00000100000050002909,(BoleaeM_2:0.00000100000050002909,BoleaeF_2:0.00000100000050002909):0.00000100000050002909):0.06306526434164855255,(5Hy-fem9-8_S221_1:0.00000100000050002909,(4Bt-mal10-3_S220_2:0.00259643968850134825,(5Hy-fem9-8_S221_2:0.00064578875688043995,(4Bt-mal10-3_S220_1:…
((2Bd-mal4-4_S218_2:0.00000100000050002909,(1Bd-fem4-2_S217_2:0.00250302942278578851,((6Hy-mal9-14_S222_1:0.00000100000050002909,(3Bt-fem10-2_S219_1:0.00185158257411240437,(((3Bt-fem10-2_S219_2:0.00000100000050002909,5Hy-fem9-8_S221_1:0.00000100000050002909):0.00000100000050002909,(6Hy-mal9-14_S222_2:0.00000100000050002909,(5Hy-fem9-8_S221_2:0.00000100000050002909,4Bt-mal10-3_S220_2:0.00000100000…
(2Bd-mal4-4_S218_2:0.00000100000050002909,(1Bd-fem4-2_S217_2:0.00255150186566221494,(2Bd-mal4-4_S218_1:0.00000100000050002909,(5Hy-fem9-8_S221_1:0.00000100000050002909,(((4Bt-mal10-3_S220_1:0.00000100000050002909,4Bt-mal10-3_S220_2:0.00000100000050002909):0.00000100000050002909,(BoleaeM_1:0.00000100000050002909,(BoleaeM_2:0.00255985830399746471,(BoleaeF_2:0.00000100000050002909,BoleaeF_1:0.000001…
(((2Bd-mal4-4_S218_2:0.00000100000050002909,1Bd-fem4-2_S217_2:0.00032417164406000308):0.00032410548818754458,((BoleaeM_1:0.00000100000050002909,((BoleaeF_1:0.00000100000050002909,BoleaeF_2:0.00000100000050002909):0.00000100000050002909,BoleaeM_2:0.00032596927255348511):0.00032601624216707702):0.04074550609968347059,(5Hy-fem9-8_S221_1:0.00000100000050002909,(6Hy-mal9-14_S222_1:0.000325060658603660…
(((((((BoleaeM_2:0.00000100000050002909,BoleaeF_2:0.00000100000050002909):0.00000100000050002909,BoleaeM_1:0.00000100000050002909):0.00049188070521314167,BoleaeF_1:0.00000100000050002909):0.05758036581239565910,(5Hy-fem9-8_S221_1:0.00000100000050002909,(6Hy-mal9-14_S222_1:0.00250677679801366736,(((3Bt-fem10-2_S219_2:0.00099986092028094323,6Hy-mal9-14_S222_2:0.00049819669641170186):0.0000010000005…
(((2Bd-mal4-4_S218_2:0.00000100000050002909,1Bd-fem4-2_S217_2:0.00000100000050002909):0.00000100000050002909,((BoleaeM_2:0.00119448066961561636,((BoleaeF_2:0.00000100000050002909,BoleaeF_1:0.00000100000050002909):0.00000100000050002909,BoleaeM_1:0.00000100000050002909):0.00000100000050002909):0.06889621007458991697,(((((3Bt-fem10-2_S219_1:0.00000100000050002909,5Hy-fem9-8_S221_2:0.000001000000500…
(2Bd-mal4-4_S218_1:0.00000100000050002909,(((BoleaeM_1:0.00202496764073709741,(BoleaeM_2:0.00298371277424589213,(BoleaeF_2:0.00000100000050002909,BoleaeF_1:0.00000100000050002909):0.00000100000050002909):0.00096410979992516972):0.05550178080988230761,(5Hy-fem9-8_S221_1:0.00000100000050002909,(6Hy-mal9-14_S222_1:0.00000100000050002909,(6Hy-mal9-14_S222_2:0.00000100000050002909,(5Hy-fem9-8_S221_2:0…
(((2Bd-mal4-4_S218_2:0.00000100000050002909,1Bd-fem4-2_S217_2:0.00102710894704462772):0.00160886392070419678,((BoleaeM_1:0.00037712729244387993,(BoleaeF_1:0.00103053670782151502,(BoleaeM_2:0.00414379883100958902,BoleaeF_2:0.00025793693239285179):0.00050951377340581624):0.00247201979679003868):0.04586795720879408012,(4Bt-mal10-3_S220_1:0.00000100000050002909,((3Bt-fem10-2_S219_1:0.0000010000005000…
(((((BoleaeM_1:0.00296974404654022205,(BoleaeM_2:0.00294027386442009299,(BoleaeF_2:0.00000100000050002909,BoleaeF_1:0.00000100000050002909):0.00000100000050002909):0.00293323820682031252):0.04524157397455644269,(6Hy-mal9-14_S222_1:0.00000100000050002909,(6Hy-mal9-14_S222_2:0.01188552874250525977,(((5Hy-fem9-8_S221_2:0.00000100000050002909,3Bt-fem10-2_S219_2:0.00000100000050002909):0.0000010000005…
(2Bd-mal4-4_S218_1:0.00000100000050002909,(1Bd-fem4-2_S217_2:0.00353566960872851938,((BoleaeF_1:0.00000100000050002909,((BoleaeM_2:0.00000100000050002909,BoleaeF_2:0.00000100000050002909):0.00000100000050002909,BoleaeM_1:0.00000100000050002909):0.00088659650784754529):0.03201675443006377769,(((4Bt-mal10-3_S220_2:0.00176822575544978368,((((3Bt-fem10-2_S219_1:0.00000100000050002909,3Bt-fem10-2_S219…
((2Bd-mal4-4_S218_1:0.00000100000050002909,2Bd-mal4-4_S218_2:0.00000100000050002909):0.00000100000050002909,((((((BoleaeM_1:0.00000100000050002909,BoleaeF_1:0.00000100000050002909):0.00000100000050002909,BoleaeF_2:0.00000100000050002909):0.00000100000050002909,BoleaeM_2:0.00000100000050002909):0.01754689244440538198,(((5Hy-fem9-8_S221_1:0.00000100000050002909,(((5Hy-fem9-8_S221_2:0.00000100000050…
[truncated: 860 more rows]

## Sheet: Fig1b_genomeWideDxy
SeqName	Start	End	windowMid	snpMid	nSites	dorsalis_pi	hybrid_pi	oleae_pi	tryoni_pi	dorsalis:hybrid_dxy	dorsalis:hybrid_SDdxy	dorsalis:oleae_dxy	dorsalis:oleae_SDdxy	dorsalis:tryoni_dxy	dorsalis:tryoni_SDdxy	hybrid:oleae_dxy	hybrid:oleae_SDdxy	hybrid:tryoni_dxy	hybrid:tryoni_SDdxy	oleae:tryoni_dxy	oleae:tryoni_SDdxy	dorsalis:hybrid_da	dorsalis:oleae_da	dorsalis:tryoni_da	hybrid:oleae_da	hybrid:tryoni_da	oleae:tryoni_da	dorsalis:hybrid_dmin	dorsalis:oleae_dmin	dorsalis:tryoni_dmin	hybrid:oleae_dmin	hybrid:tryoni_dmin	oleae:tryoni_dmin	dorsalis:hybrid_dmax	dorsalis:oleae_dmax	dorsalis:tryoni_dmax	hybrid:oleae_dmax	hybrid:tryoni_dmax	oleae:tryoni_dmax	dorsalis_vs_hybrid_Fst	dorsalis_vs_oleae_Fst	dorsalis_vs_tryoni_Fst	hybrid_vs_oleae_Fst	hybrid_vs_tryoni_Fst	oleae_vs_tryoni_Fst
[truncated: 2,294 more rows]

[truncated: 27 more sheets: Fig1c_fdGenomeWide, Fig1d_trees, Figure1e_dxy, Fig1f_trees, Fig1g_fdWPlocus, Fig2c_in-situ_Cc-Pgd, Fig2d_in-situ_Cc-Pgd, Fig2e_in-situ_Cc-y, Fig2f_in-situ_Cc-y, Fig3d_in-situ_Bd-wp, Fig3e_in-situ_Cc-wp, Fig3f_in-situ_Zc-wp, Fig4d_Cc-genotyping-PCR, Sup-Fig3a_in-situ_Cc-g16388, Sup-Fig3a_in-situ_Cc-Vg1, Sup-Fig3a_in-situ_Cc-wp, Sup-Fig3a_in-situ_Cc-LOC1014504, Sup-Fig3a_in-situ_Cc-Zw, Sup-Fig3a_in-situ_Cc-Sxl, Sup-Fig3b_in-situ_Cc-wp …]
